# Supplementary material for: A dynamic view of the proteomic landscape during differentiation of ReNcell VM cells, an immortalized human neural progenitor line
Source: Sci Data. 2019 Feb 19;6:190016. doi: 10.1038/sdata.2019.16 (PMC6380223; doi:10.1038/sdata.2019.16)
Supplement: Supplementary file 1 [file sdata201916-isa1.zip]

Archive with 4 entries (4 files):
- i_Investigation.txt
- s_Song319A_study.txt
- a_Song319A_proteomic.txt
- a_Song319A_imaging.txt
