# Supplementary material for: A dynamic view of the proteomic landscape during differentiation of ReNcell VM cells, an immortalized human neural progenitor line
Source: Sci Data. 2019 Feb 19;6:190016. doi: 10.1038/sdata.2019.16 (PMC6380223; doi:10.1038/sdata.2019.16)
Supplement: Supplementary file 1 [file sdata201916-isa1.zip › i_Investigation.txt]

# Investigation File generated for Scientific Data with Investigation File Authoring Tool version 0.1.0 on 13/01/2019 - This metadata file is CC0
ONTOLOGY SOURCE REFERENCE
Term Source Name	NCBITaxon	CLO	OBI	NCIT	ENVO	EFO	BAO	FYPO	ERO	FBbi	CHMO
Term Source File	http://data.bioontology.org/ontologies/NCBITAXON	http://data.bioontology.org/ontologies/CLO	http://data.bioontology.org/ontologies/OBI	http://data.bioontology.org/ontologies/NCIT	http://data.bioontology.org/ontologies/ENVO	http://data.bioontology.org/ontologies/EFO	http://data.bioontology.org/ontologies/BAO	http://data.bioontology.org/ontologies/FYPO	http://data.bioontology.org/ontologies/ERO	http://data.bioontology.org/ontologies/FBbi	http://data.bioontology.org/ontologies/CHMO
Term Source Version	2016AB	2.1.106	2014-08-18	17.06d		2.103	2.0	releases/2015-06-12	2013-08-02		releases/2014-11-20
Term Source Description	National Center for Biotechnology Information (NCBI) Organismal Classification	Cell Line Ontology	Ontology for Biomedical Investigations	National Cancer Institute Thesaurus	Environment Ontology	Experimental Factor Ontology	BioAssay Ontology	Fission Yeast Phenotype Ontology	Eagle-I Research Resource Ontology	Biological Imaging Methods Ontology	Chemical Methods Ontology
INVESTIGATION
Investigation Identifier
Investigation Title
Investigation Description
Investigation Submission Date
Investigation Public Release Date
INVESTIGATION PUBLICATIONS
Investigation PubMed ID
Investigation Publication DOI
Investigation Publication Author List
Investigation Publication Title
Investigation Publication Status
Investigation Publication Status Term Accession Number
Investigation Publication Status Term Source REF
INVESTIGATION CONTACTS
Investigation Person Last Name
Investigation Person Mid Initials
Investigation Person First Name
Investigation Person Address
Investigation Person Phone
Investigation Person Fax
Investigation Person Email
Investigation Person Affiliation
Investigation Person Roles
Investigation Person Roles Term Accession Number
Investigation Person Roles Term Source REF
STUDY
Study Identifier	10.1038/sdata.2019.16
Study Title	A dynamic view of the proteomic landscape during differentiation of ReNcell VM cells, an immortalized human neural progenitor line
Study Submission Date	22/06/2018
Study Public Release Date	19/02/2019
Study Description	http://www.nature.com/articles/sdata201916#abstract
Study File Name	s_Song319A_study.txt
Comment[Subject Keywords]	//;//;//;//;///
Comment[Manuscript Licence]	CC BY-4.0
Comment[Experimental Metadata Licence]	CC0
Comment[Supplementary Information File Name]	
Comment[Supplementary Information File Type]	x-zip-compressed
Comment[Supplementary Information File URL]	http://www.nature.com/articles/sdata201916#supplementary-information
Comment[Data Repository]	Synapse;PRIDE
Comment[Data Record Accession]	doi:10.7303/syn11667815;PXD010846
Comment[Data Record URI]	https://doi.org/10.7303/syn11667815;http://identifiers.org/pride.project:PXD010846
STUDY DESIGN DESCRIPTORS
Study Design Type	cell differentiation design	proteomic profiling design	observation design	replicate design	factorial design
Study Design Type Term Accession Number	OBI:0001429	OBI:0002446	OBI:0300311	OBI:0500018	OBI:0500014
Study Design Type Term Source REF	OBI	OBI	OBI	OBI	OBI
STUDY PUBLICATIONS
Study PubMed ID
Study Publication DOI
Study Publication Author List
Study Publication Title
Study Publication Status
Study Publication Status Term Accession Number
Study Publication Status Term Source REF
STUDY FACTORS
Study Factor Name	differentiation stage	drug treatment	passage number	biological replicate	technical replicate	primary antibodies
Study Factor Type	Stage	drug	passage number	biological replicate	technical replicate	primary antibody
Study Factor Type Term Accession Number	NCIT:C48308	CHEBI:23888	http://www.ebi.ac.uk/efo/EFO_0007061	http://www.ebi.ac.uk/efo/EFO_0002091	http://www.ebi.ac.uk/efo/EFO_0002090	BAO:0002643
Study Factor Type Term Source REF	NCIT	ENVO	EFO	EFO	EFO	BAO
STUDY ASSAYS
Study Assay Measurement Type	proteomic profiling	cell differentiation
Study Assay Measurement Type Term Accession Number	http://www.ebi.ac.uk/efo/EFO_0000746	GO:0030154
Study Assay Measurement Type Term Source REF	EFO	FYPO
Study Assay Technology Type	liquid chromatography-tandem mass spectrometry	fast live imaging
Study Assay Technology Type Term Accession Number	CHMO:0000701	ERO:0000683
Study Assay Technology Type Term Source REF	OBI	ERO
Study Assay Technology Platform	instrument; manufacturer	""
Study Assay File Name	a_Song319A_proteomic.txt	a_Song319A_imaging.txt
STUDY PROTOCOLS
Study Protocol Name	Culture conditions	Drug Treatment	Mass Spectrometry:  Sample Collection	Mass Spectrometry	Live-cell Imaging and Data Processing	Data analysis and code availability	Immunofluorescence Procedures and Fixed Cell Microscopy and Image Processing
Study Protocol Type	sample preparation method	sample preparation method	sample collection protocol	liquid chromatography-tandem mass spectrometry	fast live imaging	data transformation	fast live imaging
Study Protocol Type Term Accession Number	FBbi:00000001	FBbi:00000001	http://www.ebi.ac.uk/efo/EFO_0005518	CHMO:0000701	ERO:0000683	OBI:0200000	ERO:0000683
Study Protocol Type Term Source REF	FBbi	FBbi	EFO	CHMO	ERO	ERO	ERO
Study Protocol Description							
Study Protocol URI	""	""	""	""	""	""	""
Study Protocol Version							
Study Protocol Parameters Name	""	""	""	instrument; manufacturer	""	""	""
Study Protocol Parameters Name Term Accession Number	""	""	""	""	""	""	""
Study Protocol Parameters Name Term Source REF	""	""	""	""	""	""	""
Study Protocol Components Name	""	""	""	""	""	""	""
Study Protocol Components Type	""	""	""	""	""	""	""
Study Protocol Components Type Term Accession Number	""	""	""	""	""	""	""
Study Protocol Components Type Term Source REF	""	""	""	""	""	""	""
STUDY CONTACTS
Study Person Last Name	Song	Subramanian	Berberich	Rodriguez	Latorre	Luria	Everley	Albers	Mitchison	Sorger
Study Person First Name	Yuyu	Kartik	Matthew J.	Steven	Isabel J.	Catherine M.	Robert	Mark W.	Timothy J.	Peter K.
Study Person Mid Initials										
Study Person Email	Yuyu_Song@hms.harvard.edu	""	""	""	""	""	""	""	""	Peter_Sorger@hms.harvard.edu
Study Person Phone										
Study Person Fax										
Study Person Address										
Study Person Affiliation	Laboratory of Systems Pharmacology, Program in Therapeutic Science, Harvard Medical School, Boston, MA 02115, USA	Laboratory of Systems Pharmacology, Program in Therapeutic Science, Harvard Medical School, Boston, MA 02115, USA	Laboratory of Systems Pharmacology, Program in Therapeutic Science, Harvard Medical School, Boston, MA 02115, USA	Laboratory of Systems Pharmacology, Program in Therapeutic Science, Harvard Medical School, Boston, MA 02115, USA	Laboratory of Systems Pharmacology, Program in Therapeutic Science, Harvard Medical School, Boston, MA 02115, USA	Laboratory of Systems Pharmacology, Program in Therapeutic Science, Harvard Medical School, Boston, MA 02115, USA	Laboratory of Systems Pharmacology, Program in Therapeutic Science, Harvard Medical School, Boston, MA 02115, USA	Laboratory of Systems Pharmacology, Program in Therapeutic Science, Harvard Medical School, Boston, MA 02115, USA	Laboratory of Systems Pharmacology, Program in Therapeutic Science, Harvard Medical School, Boston, MA 02115, USA	Laboratory of Systems Pharmacology, Program in Therapeutic Science, Harvard Medical School, Boston, MA 02115, USA
Study Person Roles										
Study Person Roles Term Accession Number										
Study Person Roles Term Source REF										
Comment[Study Person ORCID]	0000-0002-9196-1610	0000-0002-6900-8882	0000-0003-2196-3757	0000-0002-2708-5791	0000-0003-0638-1783	0000-0003-0134-5804	0000-0003-0460-5229	0000-0001-7855-3455	0000-0001-7781-1897	0000-0002-3364-1838
Comment[Funder]										
Comment[FundRef ID]										
Comment[Funder Term Source REF]										
Comment[Grant Identifier]										
