# Supplementary material for: A dynamic view of the proteomic landscape during differentiation of ReNcell VM cells, an immortalized human neural progenitor line
Source: Sci Data. 2019 Feb 19;6:190016. doi: 10.1038/sdata.2019.16 (PMC6380223; doi:10.1038/sdata.2019.16)
Supplement: Supplementary file 1 [file sdata201916-isa1.zip › s_Song319A_study.txt]

Source Name	Characteristics[organism]	Term Source REF	Term Accession Number	Characteristics[cell line]	Term Source REF	Term Accession Number	Protocol REF	Protocol REF	Protocol REF	Sample Name	Factor Value[differentiation stage]	Factor Value[drug treatment]	Factor Value[passage number]	Factor Value[biological replicate]	Factor Value[technical replicate]	Factor Value[primary antibodies]
ReNcell-VM	Homo sapiens	NCBITaxon	NCBITaxon:9606	immortal cell line cell	CLO	CLO:0000019	Culture conditions		Mass Spectrometry: Sample Collection	Set1_Day_0_pn3	undifferentiated	N/A	3	1	N/A	N/A
ReNcell-VM	Homo sapiens	NCBITaxon	NCBITaxon:9606	immortal cell line cell	CLO	CLO:0000019	Culture conditions		Mass Spectrometry: Sample Collection	Set1_Day_0.25_pn3	6hr in vitro	N/A	3	1	N/A	N/A
ReNcell-VM	Homo sapiens	NCBITaxon	NCBITaxon:9606	immortal cell line cell	CLO	CLO:0000019	Culture conditions		Mass Spectrometry: Sample Collection	Set1_Day_1_pn3	1st day in vitro	N/A	3	1	N/A	N/A
ReNcell-VM	Homo sapiens	NCBITaxon	NCBITaxon:9606	immortal cell line cell	CLO	CLO:0000019	Culture conditions		Mass Spectrometry: Sample Collection	Set1_Day_2_pn3	2nd day in vitro	N/A	3	1	N/A	N/A
ReNcell-VM	Homo sapiens	NCBITaxon	NCBITaxon:9606	immortal cell line cell	CLO	CLO:0000019	Culture conditions		Mass Spectrometry: Sample Collection	Set1_Day_3_pn3	3rd day in vitro	N/A	3	1	N/A	N/A
ReNcell-VM	Homo sapiens	NCBITaxon	NCBITaxon:9606	immortal cell line cell	CLO	CLO:0000019	Culture conditions		Mass Spectrometry: Sample Collection	Set1_Day_4_pn3	4th day in vitro	N/A	3	1	N/A	N/A
ReNcell-VM	Homo sapiens	NCBITaxon	NCBITaxon:9606	immortal cell line cell	CLO	CLO:0000019	Culture conditions		Mass Spectrometry: Sample Collection	Set1_Day_7_pn3	7th day in vitro	N/A	3	1	N/A	N/A
ReNcell-VM	Homo sapiens	NCBITaxon	NCBITaxon:9606	immortal cell line cell	CLO	CLO:0000019	Culture conditions		Mass Spectrometry: Sample Collection	Set1_Day_10_pn3	10th day in vitro	N/A	3	1	N/A	N/A
ReNcell-VM	Homo sapiens	NCBITaxon	NCBITaxon:9606	immortal cell line cell	CLO	CLO:0000019	Culture conditions		Mass Spectrometry: Sample Collection	Set1_Day_14_pn3	14th day in vitro	N/A	3	1	N/A	N/A
ReNcell-VM	Homo sapiens	NCBITaxon	NCBITaxon:9606	immortal cell line cell	CLO	CLO:0000019	Culture conditions		Mass Spectrometry: Sample Collection	Set1_Day_15_pn3	15th day in vitro	N/A	3	1	N/A	N/A
ReNcell-VM	Homo sapiens	NCBITaxon	NCBITaxon:9606	immortal cell line cell	CLO	CLO:0000019	Culture conditions		Mass Spectrometry: Sample Collection	Set2_Day_0_pn5	undifferentiated	N/A	5	2	N/A	N/A
ReNcell-VM	Homo sapiens	NCBITaxon	NCBITaxon:9606	immortal cell line cell	CLO	CLO:0000019	Culture conditions		Mass Spectrometry: Sample Collection	Set2_Day_0.25_pn5	6hr in vitro	N/A	5	2	N/A	N/A
ReNcell-VM	Homo sapiens	NCBITaxon	NCBITaxon:9606	immortal cell line cell	CLO	CLO:0000019	Culture conditions		Mass Spectrometry: Sample Collection	Set2_Day_1_pn5	1st day in vitro	N/A	5	2	N/A	N/A
ReNcell-VM	Homo sapiens	NCBITaxon	NCBITaxon:9606	immortal cell line cell	CLO	CLO:0000019	Culture conditions		Mass Spectrometry: Sample Collection	Set2_Day_2_pn5	2nd day in vitro	N/A	5	2	N/A	N/A
ReNcell-VM	Homo sapiens	NCBITaxon	NCBITaxon:9606	immortal cell line cell	CLO	CLO:0000019	Culture conditions		Mass Spectrometry: Sample Collection	Set2_Day_3_pn5	3rd day in vitro	N/A	5	2	N/A	N/A
ReNcell-VM	Homo sapiens	NCBITaxon	NCBITaxon:9606	immortal cell line cell	CLO	CLO:0000019	Culture conditions		Mass Spectrometry: Sample Collection	Set2_Day_4_pn5	4th day in vitro	N/A	5	2	N/A	N/A
ReNcell-VM	Homo sapiens	NCBITaxon	NCBITaxon:9606	immortal cell line cell	CLO	CLO:0000019	Culture conditions		Mass Spectrometry: Sample Collection	Set2_Day_7_pn5	7th day in vitro	N/A	5	2	N/A	N/A
ReNcell-VM	Homo sapiens	NCBITaxon	NCBITaxon:9606	immortal cell line cell	CLO	CLO:0000019	Culture conditions		Mass Spectrometry: Sample Collection	Set2_Day_10_pn5	10th day in vitro	N/A	5	2	N/A	N/A
ReNcell-VM	Homo sapiens	NCBITaxon	NCBITaxon:9606	immortal cell line cell	CLO	CLO:0000019	Culture conditions		Mass Spectrometry: Sample Collection	Set2_Day_14_pn5	14th day in vitro	N/A	5	2	N/A	N/A
ReNcell-VM	Homo sapiens	NCBITaxon	NCBITaxon:9606	immortal cell line cell	CLO	CLO:0000019	Culture conditions		Mass Spectrometry: Sample Collection	Set2_Day_15_pn5	15th day in vitro	N/A	5	2	N/A	N/A
ReNcell-VM	Homo sapiens	NCBITaxon	NCBITaxon:9606	immortal cell line cell	CLO	CLO:0000019	Culture conditions		Mass Spectrometry: Sample Collection	Set1_Day_0_pn8	undifferentiated	N/A	8	1	N/A	N/A
ReNcell-VM	Homo sapiens	NCBITaxon	NCBITaxon:9606	immortal cell line cell	CLO	CLO:0000019	Culture conditions		Mass Spectrometry: Sample Collection	Set1_Day_0.25_pn8	6hr in vitro	N/A	8	1	N/A	N/A
ReNcell-VM	Homo sapiens	NCBITaxon	NCBITaxon:9606	immortal cell line cell	CLO	CLO:0000019	Culture conditions		Mass Spectrometry: Sample Collection	Set1_Day_1_pn8	1st day in vitro	N/A	8	1	N/A	N/A
ReNcell-VM	Homo sapiens	NCBITaxon	NCBITaxon:9606	immortal cell line cell	CLO	CLO:0000019	Culture conditions		Mass Spectrometry: Sample Collection	Set1_Day_2_pn8	2nd day in vitro	N/A	8	1	N/A	N/A
ReNcell-VM	Homo sapiens	NCBITaxon	NCBITaxon:9606	immortal cell line cell	CLO	CLO:0000019	Culture conditions		Mass Spectrometry: Sample Collection	Set1_Day_3_pn8	3rd day in vitro	N/A	8	1	N/A	N/A
ReNcell-VM	Homo sapiens	NCBITaxon	NCBITaxon:9606	immortal cell line cell	CLO	CLO:0000019	Culture conditions		Mass Spectrometry: Sample Collection	Set1_Day_4_pn8	4th day in vitro	N/A	8	1	N/A	N/A
ReNcell-VM	Homo sapiens	NCBITaxon	NCBITaxon:9606	immortal cell line cell	CLO	CLO:0000019	Culture conditions		Mass Spectrometry: Sample Collection	Set1_Day_7_pn8	7th day in vitro	N/A	8	1	N/A	N/A
ReNcell-VM	Homo sapiens	NCBITaxon	NCBITaxon:9606	immortal cell line cell	CLO	CLO:0000019	Culture conditions		Mass Spectrometry: Sample Collection	Set1_Day_10_pn8	10th day in vitro	N/A	8	1	N/A	N/A
ReNcell-VM	Homo sapiens	NCBITaxon	NCBITaxon:9606	immortal cell line cell	CLO	CLO:0000019	Culture conditions		Mass Spectrometry: Sample Collection	Set1_Day_14_pn8	14th day in vitro	N/A	8	1	N/A	N/A
ReNcell-VM	Homo sapiens	NCBITaxon	NCBITaxon:9606	immortal cell line cell	CLO	CLO:0000019	Culture conditions		Mass Spectrometry: Sample Collection	Set1_Day_15_pn8	15th day in vitro	N/A	8	1	N/A	N/A
ReNcell-VM	Homo sapiens	NCBITaxon	NCBITaxon:9606	immortal cell line cell	CLO	CLO:0000019	Culture conditions		Mass Spectrometry: Sample Collection	Set2_Day_0_pn10	undifferentiated	N/A	10	2	N/A	N/A
ReNcell-VM	Homo sapiens	NCBITaxon	NCBITaxon:9606	immortal cell line cell	CLO	CLO:0000019	Culture conditions		Mass Spectrometry: Sample Collection	Set2_Day_0.25_pn10	6hr in vitro	N/A	10	2	N/A	N/A
ReNcell-VM	Homo sapiens	NCBITaxon	NCBITaxon:9606	immortal cell line cell	CLO	CLO:0000019	Culture conditions		Mass Spectrometry: Sample Collection	Set2_Day_1_pn10	1st day in vitro	N/A	10	2	N/A	N/A
ReNcell-VM	Homo sapiens	NCBITaxon	NCBITaxon:9606	immortal cell line cell	CLO	CLO:0000019	Culture conditions		Mass Spectrometry: Sample Collection	Set2_Day_2_pn10	2nd day in vitro	N/A	10	2	N/A	N/A
ReNcell-VM	Homo sapiens	NCBITaxon	NCBITaxon:9606	immortal cell line cell	CLO	CLO:0000019	Culture conditions		Mass Spectrometry: Sample Collection	Set2_Day_3_pn10	3rd day in vitro	N/A	10	2	N/A	N/A
ReNcell-VM	Homo sapiens	NCBITaxon	NCBITaxon:9606	immortal cell line cell	CLO	CLO:0000019	Culture conditions		Mass Spectrometry: Sample Collection	Set2_Day_4_pn10	4th day in vitro	N/A	10	2	N/A	N/A
ReNcell-VM	Homo sapiens	NCBITaxon	NCBITaxon:9606	immortal cell line cell	CLO	CLO:0000019	Culture conditions		Mass Spectrometry: Sample Collection	Set2_Day_7_pn10	7th day in vitro	N/A	10	2	N/A	N/A
ReNcell-VM	Homo sapiens	NCBITaxon	NCBITaxon:9606	immortal cell line cell	CLO	CLO:0000019	Culture conditions		Mass Spectrometry: Sample Collection	Set2_Day_10_pn10	10th day in vitro	N/A	10	2	N/A	N/A
ReNcell-VM	Homo sapiens	NCBITaxon	NCBITaxon:9606	immortal cell line cell	CLO	CLO:0000019	Culture conditions		Mass Spectrometry: Sample Collection	Set2_Day_14_pn10	14th day in vitro	N/A	10	2	N/A	N/A
ReNcell-VM	Homo sapiens	NCBITaxon	NCBITaxon:9606	immortal cell line cell	CLO	CLO:0000019	Culture conditions		Mass Spectrometry: Sample Collection	Set2_Day_15_pn10	15th day in vitro	N/A	10	2	N/A	N/A
ReNcell-VM	Homo sapiens	NCBITaxon	NCBITaxon:9606	immortal cell line cell	CLO	CLO:0000019	Culture conditions	Drug Treatment	Mass Spectrometry: Sample Collection	DMSO_Day_0_pn10	undifferentiated	DMSO	10	N/A	N/A	N/A
ReNcell-VM	Homo sapiens	NCBITaxon	NCBITaxon:9606	immortal cell line cell	CLO	CLO:0000019	Culture conditions	Drug Treatment	Mass Spectrometry: Sample Collection	DMSO_Day_0.25_pn10	6hr in vitro	DMSO	10	N/A	N/A	N/A
ReNcell-VM	Homo sapiens	NCBITaxon	NCBITaxon:9606	immortal cell line cell	CLO	CLO:0000019	Culture conditions	Drug Treatment	Mass Spectrometry: Sample Collection	DMSO_Day_1_pn10	1st day in vitro	DMSO	10	N/A	N/A	N/A
ReNcell-VM	Homo sapiens	NCBITaxon	NCBITaxon:9606	immortal cell line cell	CLO	CLO:0000019	Culture conditions	Drug Treatment	Mass Spectrometry: Sample Collection	DMSO_Day_2_pn10	2nd day in vitro	DMSO	10	N/A	N/A	N/A
ReNcell-VM	Homo sapiens	NCBITaxon	NCBITaxon:9606	immortal cell line cell	CLO	CLO:0000019	Culture conditions	Drug Treatment	Mass Spectrometry: Sample Collection	DMSO_Day_3_pn10	3rd day in vitro	DMSO	10	N/A	N/A	N/A
ReNcell-VM	Homo sapiens	NCBITaxon	NCBITaxon:9606	immortal cell line cell	CLO	CLO:0000019	Culture conditions	Drug Treatment	Mass Spectrometry: Sample Collection	DMSO_Day_4_pn10	4th day in vitro	DMSO	10	N/A	N/A	N/A
ReNcell-VM	Homo sapiens	NCBITaxon	NCBITaxon:9606	immortal cell line cell	CLO	CLO:0000019	Culture conditions	Drug Treatment	Mass Spectrometry: Sample Collection	DMSO_Day_7_pn10	7th day in vitro	DMSO	10	N/A	N/A	N/A
ReNcell-VM	Homo sapiens	NCBITaxon	NCBITaxon:9606	immortal cell line cell	CLO	CLO:0000019	Culture conditions	Drug Treatment	Mass Spectrometry: Sample Collection	DMSO_Day_10_pn10	10th day in vitro	DMSO	10	N/A	N/A	N/A
ReNcell-VM	Homo sapiens	NCBITaxon	NCBITaxon:9606	immortal cell line cell	CLO	CLO:0000019	Culture conditions	Drug Treatment	Mass Spectrometry: Sample Collection	DMSO_Day_14_pn10	14th day in vitro	DMSO	10	N/A	N/A	N/A
ReNcell-VM	Homo sapiens	NCBITaxon	NCBITaxon:9606	immortal cell line cell	CLO	CLO:0000019	Culture conditions	Drug Treatment	Mass Spectrometry: Sample Collection	DMSO_Day_15_pn10	15th day in vitro	DMSO	10	N/A	N/A	N/A
ReNcell-VM	Homo sapiens	NCBITaxon	NCBITaxon:9606	immortal cell line cell	CLO	CLO:0000019	Culture conditions	Drug Treatment	Mass Spectrometry: Sample Collection	Ken_Day_0_pn10	undifferentiated	Kenpaullone	10	N/A	N/A	N/A
ReNcell-VM	Homo sapiens	NCBITaxon	NCBITaxon:9606	immortal cell line cell	CLO	CLO:0000019	Culture conditions	Drug Treatment	Mass Spectrometry: Sample Collection	Ken_Day_0.25_pn10	6hr in vitro	Kenpaullone	10	N/A	N/A	N/A
ReNcell-VM	Homo sapiens	NCBITaxon	NCBITaxon:9606	immortal cell line cell	CLO	CLO:0000019	Culture conditions	Drug Treatment	Mass Spectrometry: Sample Collection	Ken_Day_1_pn10	1st day in vitro	Kenpaullone	10	N/A	N/A	N/A
ReNcell-VM	Homo sapiens	NCBITaxon	NCBITaxon:9606	immortal cell line cell	CLO	CLO:0000019	Culture conditions	Drug Treatment	Mass Spectrometry: Sample Collection	Ken_Day_2_pn10	2nd day in vitro	Kenpaullone	10	N/A	N/A	N/A
ReNcell-VM	Homo sapiens	NCBITaxon	NCBITaxon:9606	immortal cell line cell	CLO	CLO:0000019	Culture conditions	Drug Treatment	Mass Spectrometry: Sample Collection	Ken_Day_3_pn10	3rd day in vitro	Kenpaullone	10	N/A	N/A	N/A
ReNcell-VM	Homo sapiens	NCBITaxon	NCBITaxon:9606	immortal cell line cell	CLO	CLO:0000019	Culture conditions	Drug Treatment	Mass Spectrometry: Sample Collection	Ken_Day_4_pn10	4th day in vitro	Kenpaullone	10	N/A	N/A	N/A
ReNcell-VM	Homo sapiens	NCBITaxon	NCBITaxon:9606	immortal cell line cell	CLO	CLO:0000019	Culture conditions	Drug Treatment	Mass Spectrometry: Sample Collection	Ken_Day_7_pn10	7th day in vitro	Kenpaullone	10	N/A	N/A	N/A
ReNcell-VM	Homo sapiens	NCBITaxon	NCBITaxon:9606	immortal cell line cell	CLO	CLO:0000019	Culture conditions	Drug Treatment	Mass Spectrometry: Sample Collection	Ken_Day_10_pn10	10th day in vitro	Kenpaullone	10	N/A	N/A	N/A
ReNcell-VM	Homo sapiens	NCBITaxon	NCBITaxon:9606	immortal cell line cell	CLO	CLO:0000019	Culture conditions	Drug Treatment	Mass Spectrometry: Sample Collection	Ken_Day_14_pn10	14th day in vitro	Kenpaullone	10	N/A	N/A	N/A
ReNcell-VM	Homo sapiens	NCBITaxon	NCBITaxon:9606	immortal cell line cell	CLO	CLO:0000019	Culture conditions	Drug Treatment	Mass Spectrometry: Sample Collection	Ken_Day_15_pn10	15th day in vitro	Kenpaullone	10	N/A	N/A	N/A
ReNcell-VM	Homo sapiens	NCBITaxon	NCBITaxon:9606	immortal cell line cell	CLO	CLO:0000019	Culture conditions	Drug Treatment	Mass Spectrometry: Sample Collection	Mev_Day_0_pn10	undifferentiated	Mevastatin	10	N/A	N/A	N/A
ReNcell-VM	Homo sapiens	NCBITaxon	NCBITaxon:9606	immortal cell line cell	CLO	CLO:0000019	Culture conditions	Drug Treatment	Mass Spectrometry: Sample Collection	Mev_Day_0.25_pn10	6hr in vitro	Mevastatin	10	N/A	N/A	N/A
ReNcell-VM	Homo sapiens	NCBITaxon	NCBITaxon:9606	immortal cell line cell	CLO	CLO:0000019	Culture conditions	Drug Treatment	Mass Spectrometry: Sample Collection	Mev_Day_1_pn10	1st day in vitro	Mevastatin	10	N/A	N/A	N/A
ReNcell-VM	Homo sapiens	NCBITaxon	NCBITaxon:9606	immortal cell line cell	CLO	CLO:0000019	Culture conditions	Drug Treatment	Mass Spectrometry: Sample Collection	Mev_Day_2_pn10	2nd day in vitro	Mevastatin	10	N/A	N/A	N/A
ReNcell-VM	Homo sapiens	NCBITaxon	NCBITaxon:9606	immortal cell line cell	CLO	CLO:0000019	Culture conditions	Drug Treatment	Mass Spectrometry: Sample Collection	Mev_Day_3_pn10	3rd day in vitro	Mevastatin	10	N/A	N/A	N/A
ReNcell-VM	Homo sapiens	NCBITaxon	NCBITaxon:9606	immortal cell line cell	CLO	CLO:0000019	Culture conditions	Drug Treatment	Mass Spectrometry: Sample Collection	Mev_Day_4_pn10	4th day in vitro	Mevastatin	10	N/A	N/A	N/A
ReNcell-VM	Homo sapiens	NCBITaxon	NCBITaxon:9606	immortal cell line cell	CLO	CLO:0000019	Culture conditions	Drug Treatment	Mass Spectrometry: Sample Collection	Mev_Day_7_pn10	7th day in vitro	Mevastatin	10	N/A	N/A	N/A
ReNcell-VM	Homo sapiens	NCBITaxon	NCBITaxon:9606	immortal cell line cell	CLO	CLO:0000019	Culture conditions	Drug Treatment	Mass Spectrometry: Sample Collection	Mev_Day_10_pn10	10th day in vitro	Mevastatin	10	N/A	N/A	N/A
ReNcell-VM	Homo sapiens	NCBITaxon	NCBITaxon:9606	immortal cell line cell	CLO	CLO:0000019	Culture conditions	Drug Treatment	Mass Spectrometry: Sample Collection	Mev_Day_14_pn10	14th day in vitro	Mevastatin	10	N/A	N/A	N/A
ReNcell-VM	Homo sapiens	NCBITaxon	NCBITaxon:9606	immortal cell line cell	CLO	CLO:0000019	Culture conditions	Drug Treatment	Mass Spectrometry: Sample Collection	Mev_Day_15_pn10	15th day in vitro	Mevastatin	10	N/A	N/A	N/A
ReNcell-VM	Homo sapiens	NCBITaxon	NCBITaxon:9606	immortal cell line cell	CLO	CLO:0000019	Culture conditions	Drug Treatment		DMSO_P3 _pn3_tr1	hour 0 to hour 168 in vitro	DMSO	3	1	1	N/A
ReNcell-VM	Homo sapiens	NCBITaxon	NCBITaxon:9606	immortal cell line cell	CLO	CLO:0000019	Culture conditions	Drug Treatment		DMSO_P3_prime _pn3_tr1	hour 0 to hour 168 in vitro	DMSO	3	2	1	N/A
ReNcell-VM	Homo sapiens	NCBITaxon	NCBITaxon:9606	immortal cell line cell	CLO	CLO:0000019	Culture conditions	Drug Treatment		DMSO_P4 _pn4_tr1	hour 0 to hour 168 in vitro	DMSO	4	1	1	N/A
ReNcell-VM	Homo sapiens	NCBITaxon	NCBITaxon:9606	immortal cell line cell	CLO	CLO:0000019	Culture conditions	Drug Treatment		DMSO_P4_prime _pn4_tr1	hour 0 to hour 168 in vitro	DMSO	4	2	1	N/A
ReNcell-VM	Homo sapiens	NCBITaxon	NCBITaxon:9606	immortal cell line cell	CLO	CLO:0000019	Culture conditions	Drug Treatment		DMSO_P5 _pn5_tr1	hour 0 to hour 168 in vitro	DMSO	5	1	1	N/A
ReNcell-VM	Homo sapiens	NCBITaxon	NCBITaxon:9606	immortal cell line cell	CLO	CLO:0000019	Culture conditions	Drug Treatment		DMSO_P5_prime_pn5_tr1	hour 0 to hour 168 in vitro	DMSO	5	2	1	N/A
ReNcell-VM	Homo sapiens	NCBITaxon	NCBITaxon:9606	immortal cell line cell	CLO	CLO:0000019	Culture conditions	Drug Treatment		DMSO_P8 _pn8_tr1	hour 0 to hour 168 in vitro	DMSO	8	1	1	N/A
ReNcell-VM	Homo sapiens	NCBITaxon	NCBITaxon:9606	immortal cell line cell	CLO	CLO:0000019	Culture conditions	Drug Treatment		DMSO_P8_prime _pn8_tr1	hour 0 to hour 168 in vitro	DMSO	8	2	1	N/A
ReNcell-VM	Homo sapiens	NCBITaxon	NCBITaxon:9606	immortal cell line cell	CLO	CLO:0000019	Culture conditions	Drug Treatment		DMSO_P10 _pn10_tr1	hour 0 to hour 168 in vitro	DMSO	10	1	1	N/A
ReNcell-VM	Homo sapiens	NCBITaxon	NCBITaxon:9606	immortal cell line cell	CLO	CLO:0000019	Culture conditions	Drug Treatment		DMSO_P10_prime_pn10_tr1	hour 0 to hour 168 in vitro	DMSO	10	2	1	N/A
ReNcell-VM	Homo sapiens	NCBITaxon	NCBITaxon:9606	immortal cell line cell	CLO	CLO:0000019	Culture conditions	Drug Treatment		DMSO_P3 _pn3_tr2	hour 0 to hour 168 in vitro	DMSO	3	1	2	N/A
ReNcell-VM	Homo sapiens	NCBITaxon	NCBITaxon:9606	immortal cell line cell	CLO	CLO:0000019	Culture conditions	Drug Treatment		DMSO_P3_prime _pn3_tr2	hour 0 to hour 168 in vitro	DMSO	3	2	2	N/A
ReNcell-VM	Homo sapiens	NCBITaxon	NCBITaxon:9606	immortal cell line cell	CLO	CLO:0000019	Culture conditions	Drug Treatment		DMSO_P4 _pn4_tr2	hour 0 to hour 168 in vitro	DMSO	4	1	2	N/A
ReNcell-VM	Homo sapiens	NCBITaxon	NCBITaxon:9606	immortal cell line cell	CLO	CLO:0000019	Culture conditions	Drug Treatment		DMSO_P4_prime _pn4_tr2	hour 0 to hour 168 in vitro	DMSO	4	2	2	N/A
ReNcell-VM	Homo sapiens	NCBITaxon	NCBITaxon:9606	immortal cell line cell	CLO	CLO:0000019	Culture conditions	Drug Treatment		DMSO_P5 _pn5_tr2	hour 0 to hour 168 in vitro	DMSO	5	1	2	N/A
ReNcell-VM	Homo sapiens	NCBITaxon	NCBITaxon:9606	immortal cell line cell	CLO	CLO:0000019	Culture conditions	Drug Treatment		DMSO_P5_prime_pn5_tr2	hour 0 to hour 168 in vitro	DMSO	5	2	2	N/A
ReNcell-VM	Homo sapiens	NCBITaxon	NCBITaxon:9606	immortal cell line cell	CLO	CLO:0000019	Culture conditions	Drug Treatment		DMSO_P8 _pn8_tr2	hour 0 to hour 168 in vitro	DMSO	8	1	2	N/A
ReNcell-VM	Homo sapiens	NCBITaxon	NCBITaxon:9606	immortal cell line cell	CLO	CLO:0000019	Culture conditions	Drug Treatment		DMSO_P8_prime _pn8_tr2	hour 0 to hour 168 in vitro	DMSO	8	2	2	N/A
ReNcell-VM	Homo sapiens	NCBITaxon	NCBITaxon:9606	immortal cell line cell	CLO	CLO:0000019	Culture conditions	Drug Treatment		DMSO_P10 _pn10_tr2	hour 0 to hour 168 in vitro	DMSO	10	1	2	N/A
ReNcell-VM	Homo sapiens	NCBITaxon	NCBITaxon:9606	immortal cell line cell	CLO	CLO:0000019	Culture conditions	Drug Treatment		DMSO_P10_prime_pn10_tr2	hour 0 to hour 168 in vitro	DMSO	10	2	2	N/A
ReNcell-VM	Homo sapiens	NCBITaxon	NCBITaxon:9606	immortal cell line cell	CLO	CLO:0000019	Culture conditions	Drug Treatment		Ken_P3 _pn3_tr1	hour 0 to hour 168 in vitro	Kenpaullone	3	1	1	N/A
ReNcell-VM	Homo sapiens	NCBITaxon	NCBITaxon:9606	immortal cell line cell	CLO	CLO:0000019	Culture conditions	Drug Treatment		Ken_P3_prime _pn3_tr1	hour 0 to hour 168 in vitro	Kenpaullone	3	2	1	N/A
ReNcell-VM	Homo sapiens	NCBITaxon	NCBITaxon:9606	immortal cell line cell	CLO	CLO:0000019	Culture conditions	Drug Treatment		Ken_P4 _pn4_tr1	hour 0 to hour 168 in vitro	Kenpaullone	4	1	1	N/A
ReNcell-VM	Homo sapiens	NCBITaxon	NCBITaxon:9606	immortal cell line cell	CLO	CLO:0000019	Culture conditions	Drug Treatment		Ken_P4_prime _pn4_tr1	hour 0 to hour 168 in vitro	Kenpaullone	4	2	1	N/A
ReNcell-VM	Homo sapiens	NCBITaxon	NCBITaxon:9606	immortal cell line cell	CLO	CLO:0000019	Culture conditions	Drug Treatment		Ken_P5 _pn5_tr1	hour 0 to hour 168 in vitro	Kenpaullone	5	1	1	N/A
ReNcell-VM	Homo sapiens	NCBITaxon	NCBITaxon:9606	immortal cell line cell	CLO	CLO:0000019	Culture conditions	Drug Treatment		Ken_P5_prime_pn5_tr1	hour 0 to hour 168 in vitro	Kenpaullone	5	2	1	N/A
ReNcell-VM	Homo sapiens	NCBITaxon	NCBITaxon:9606	immortal cell line cell	CLO	CLO:0000019	Culture conditions	Drug Treatment		Ken_P8 _pn8_tr1	hour 0 to hour 168 in vitro	Kenpaullone	8	1	1	N/A
ReNcell-VM	Homo sapiens	NCBITaxon	NCBITaxon:9606	immortal cell line cell	CLO	CLO:0000019	Culture conditions	Drug Treatment		Ken_P8_prime _pn8_tr1	hour 0 to hour 168 in vitro	Kenpaullone	8	2	1	N/A
ReNcell-VM	Homo sapiens	NCBITaxon	NCBITaxon:9606	immortal cell line cell	CLO	CLO:0000019	Culture conditions	Drug Treatment		Ken_P10 _pn10_tr1	hour 0 to hour 168 in vitro	Kenpaullone	10	1	1	N/A
ReNcell-VM	Homo sapiens	NCBITaxon	NCBITaxon:9606	immortal cell line cell	CLO	CLO:0000019	Culture conditions	Drug Treatment		Ken_P10_prime_pn10_tr1	hour 0 to hour 168 in vitro	Kenpaullone	10	2	1	N/A
ReNcell-VM	Homo sapiens	NCBITaxon	NCBITaxon:9606	immortal cell line cell	CLO	CLO:0000019	Culture conditions	Drug Treatment		Ken_P3 _pn3_tr2	hour 0 to hour 168 in vitro	Kenpaullone	3	1	2	N/A
ReNcell-VM	Homo sapiens	NCBITaxon	NCBITaxon:9606	immortal cell line cell	CLO	CLO:0000019	Culture conditions	Drug Treatment		Ken_P3_prime _pn3_tr2	hour 0 to hour 168 in vitro	Kenpaullone	3	2	2	N/A
ReNcell-VM	Homo sapiens	NCBITaxon	NCBITaxon:9606	immortal cell line cell	CLO	CLO:0000019	Culture conditions	Drug Treatment		Ken_P4 _pn4_tr2	hour 0 to hour 168 in vitro	Kenpaullone	4	1	2	N/A
ReNcell-VM	Homo sapiens	NCBITaxon	NCBITaxon:9606	immortal cell line cell	CLO	CLO:0000019	Culture conditions	Drug Treatment		Ken_P4_prime _pn4_tr2	hour 0 to hour 168 in vitro	Kenpaullone	4	2	2	N/A
ReNcell-VM	Homo sapiens	NCBITaxon	NCBITaxon:9606	immortal cell line cell	CLO	CLO:0000019	Culture conditions	Drug Treatment		Ken_P5 _pn5_tr2	hour 0 to hour 168 in vitro	Kenpaullone	5	1	2	N/A
ReNcell-VM	Homo sapiens	NCBITaxon	NCBITaxon:9606	immortal cell line cell	CLO	CLO:0000019	Culture conditions	Drug Treatment		Ken_P5_prime_pn5_tr2	hour 0 to hour 168 in vitro	Kenpaullone	5	2	2	N/A
ReNcell-VM	Homo sapiens	NCBITaxon	NCBITaxon:9606	immortal cell line cell	CLO	CLO:0000019	Culture conditions	Drug Treatment		Ken_P8 _pn8_tr2	hour 0 to hour 168 in vitro	Kenpaullone	8	1	2	N/A
ReNcell-VM	Homo sapiens	NCBITaxon	NCBITaxon:9606	immortal cell line cell	CLO	CLO:0000019	Culture conditions	Drug Treatment		Ken_P8_prime _pn8_tr2	hour 0 to hour 168 in vitro	Kenpaullone	8	2	2	N/A
ReNcell-VM	Homo sapiens	NCBITaxon	NCBITaxon:9606	immortal cell line cell	CLO	CLO:0000019	Culture conditions	Drug Treatment		Ken_P10 _pn10_tr2	hour 0 to hour 168 in vitro	Kenpaullone	10	1	2	N/A
ReNcell-VM	Homo sapiens	NCBITaxon	NCBITaxon:9606	immortal cell line cell	CLO	CLO:0000019	Culture conditions	Drug Treatment		Ken_P10_prime_pn10_tr2	hour 0 to hour 168 in vitro	Kenpaullone	10	2	2	N/A
ReNcell-VM	Homo sapiens	NCBITaxon	NCBITaxon:9606	immortal cell line cell	CLO	CLO:0000019	Culture conditions			ReNcell_VM_Differentiation_Basal_Conditions	day 0 to day 15 in vitro	N/A	?	N/A	N/A	N/A
ReN-G/ReNcell-VM_1:50	Homo sapiens	NCBITaxon	NCBITaxon:9606	immortal cell line cell	CLO	CLO:0000019	Culture conditions	Drug Treatment		ReNcell_VM_Differentiation_DMSO_pn5	day 0 to day 15 in vitro	DMSO	5	N/A	N/A	N/A
ReN-G/ReNcell-VM_1:50	Homo sapiens	NCBITaxon	NCBITaxon:9606	immortal cell line cell	CLO	CLO:0000019	Culture conditions	Drug Treatment		ReNcell_VM_Differentiation_Kenpaullone_pn5	day 0 to day 15 in vitro	Kenpaullone	5	N/A	N/A	N/A
ReN-G/ReNcell-VM_1:50	Homo sapiens	NCBITaxon	NCBITaxon:9606	immortal cell line cell	CLO	CLO:0000019	Culture conditions	Drug Treatment		ReNcell_VM_Differentiation_Mevastatin_pn5	day 0 to day 15 in vitro	Mevastatin	5	N/A	N/A	N/A
ReNcell-VM	Homo sapiens	NCBITaxon	NCBITaxon:9606	immortal cell line cell	CLO	CLO:0000019	Culture conditions			Fig6_DIV_0_pn3	undifferentiated	N/A	3	N/A	N/A	TUBB3, GFAP, PLP
ReNcell-VM	Homo sapiens	NCBITaxon	NCBITaxon:9606	immortal cell line cell	CLO	CLO:0000019	Culture conditions			Fig6_DIV_5_pn3	5th day in vitro	N/A	3	N/A	N/A	TUBB3, GFAP, PLP
ReNcell-VM	Homo sapiens	NCBITaxon	NCBITaxon:9606	immortal cell line cell	CLO	CLO:0000019	Culture conditions			Fig6_DIV_15_pn3	15th day in vitro	N/A	3	N/A	N/A	TUBB3, GFAP, PLP
ReNcell-VM	Homo sapiens	NCBITaxon	NCBITaxon:9606	immortal cell line cell	CLO	CLO:0000019	Culture conditions			Fig7_DIV_0_pn3	undifferentiated	N/A	3	N/A	N/A	NeuN, GAP43, SYP
ReNcell-VM	Homo sapiens	NCBITaxon	NCBITaxon:9606	immortal cell line cell	CLO	CLO:0000019	Culture conditions			Fig7_DIV_5_pn3	5th day in vitro	N/A	3	N/A	N/A	NeuN, GAP43, SYP
ReNcell-VM	Homo sapiens	NCBITaxon	NCBITaxon:9606	immortal cell line cell	CLO	CLO:0000019	Culture conditions			Fig7_DIV_15_pn3	15th day in vitro	N/A	3	N/A	N/A	NeuN, GAP43, SYP
ReNcell-VM	Homo sapiens	NCBITaxon	NCBITaxon:9606	immortal cell line cell	CLO	CLO:0000019	Culture conditions			Fig8_DIV_0_pn3	undifferentiated	N/A	3	N/A	N/A	MAP1B, MAP2, DCX
ReNcell-VM	Homo sapiens	NCBITaxon	NCBITaxon:9606	immortal cell line cell	CLO	CLO:0000019	Culture conditions			Fig8_DIV_5_pn3	5th day in vitro	N/A	3	N/A	N/A	MAP1B, MAP2, DCX
ReNcell-VM	Homo sapiens	NCBITaxon	NCBITaxon:9606	immortal cell line cell	CLO	CLO:0000019	Culture conditions			Fig8_DIV_15_pn3	15th day in vitro	N/A	3	N/A	N/A	MAP1B, MAP2, DCX
ReNcell-VM	Homo sapiens	NCBITaxon	NCBITaxon:9606	immortal cell line cell	CLO	CLO:0000019	Culture conditions			Fig9_DIV_0_pn3	undifferentiated	N/A	3	N/A	N/A	KI67, MAPT, TUBB3
ReNcell-VM	Homo sapiens	NCBITaxon	NCBITaxon:9606	immortal cell line cell	CLO	CLO:0000019	Culture conditions			Fig9_DIV_5_pn3	5th day in vitro	N/A	3	N/A	N/A	KI67, MAPT, TUBB3
ReNcell-VM	Homo sapiens	NCBITaxon	NCBITaxon:9606	immortal cell line cell	CLO	CLO:0000019	Culture conditions			Fig9_DIV_15_pn3	15th day in vitro	N/A	3	N/A	N/A	KI67, MAPT, TUBB3
