# Supplementary material for: A dynamic view of the proteomic landscape during differentiation of ReNcell VM cells, an immortalized human neural progenitor line
Source: Sci Data. 2019 Feb 19;6:190016. doi: 10.1038/sdata.2019.16 (PMC6380223; doi:10.1038/sdata.2019.16)
Supplement: Supplementary file 1 [file sdata201916-isa1.zip › a_Song319A_proteomic.txt]

Sample Name	Protocol REF	Parameter Value[instrument]	Parameter Value[manufacturer]	Assay Name	Raw Data File	Comment[Data Repository]	Comment[Data Record Accession]	Comment[Data Record URI]	Protocol REF	Derived Data File	Comment[Data Repository]	Comment[Data Record Accession]	Comment[Data Record URI]
Set1_Day_0_pn3	Mass Spectrometry	Orbitrap Fusion Lumos Tribrid MS	ThermoFisher	total proteome of Set1_Day_0_pn3	L02133.raw-L02144.raw; L02146.raw-L02157.raw	PRIDE	PXD010846	http://identifiers.org/pride.project:PXD010846	Data analysis and code availability	Table2_total_proteome_baseline.csv	Synapse	doi:10.7303/syn11667815	https://doi.org/10.7303/syn11667815
Set1_Day_0.25_pn3	Mass Spectrometry	Orbitrap Fusion Lumos Tribrid MS	ThermoFisher	total proteome of Set1_Day_0.25_pn3	L02133.raw-L02144.raw; L02146.raw-L02157.raw	PRIDE	PXD010846	http://identifiers.org/pride.project:PXD010846	Data analysis and code availability	Table2_total_proteome_baseline.csv	Synapse	doi:10.7303/syn11667815	https://doi.org/10.7303/syn11667815
Set1_Day_1_pn3	Mass Spectrometry	Orbitrap Fusion Lumos Tribrid MS	ThermoFisher	total proteome of Set1_Day_1_pn3	L02133.raw-L02144.raw; L02146.raw-L02157.raw	PRIDE	PXD010846	http://identifiers.org/pride.project:PXD010846	Data analysis and code availability	Table2_total_proteome_baseline.csv	Synapse	doi:10.7303/syn11667815	https://doi.org/10.7303/syn11667815
Set1_Day_2_pn3	Mass Spectrometry	Orbitrap Fusion Lumos Tribrid MS	ThermoFisher	total proteome of Set1_Day_2_pn3	L02133.raw-L02144.raw; L02146.raw-L02157.raw	PRIDE	PXD010846	http://identifiers.org/pride.project:PXD010846	Data analysis and code availability	Table2_total_proteome_baseline.csv	Synapse	doi:10.7303/syn11667815	https://doi.org/10.7303/syn11667815
Set1_Day_3_pn3	Mass Spectrometry	Orbitrap Fusion Lumos Tribrid MS	ThermoFisher	total proteome of Set1_Day_3_pn3	L02133.raw-L02144.raw; L02146.raw-L02157.raw	PRIDE	PXD010846	http://identifiers.org/pride.project:PXD010846	Data analysis and code availability	Table2_total_proteome_baseline.csv	Synapse	doi:10.7303/syn11667815	https://doi.org/10.7303/syn11667815
Set1_Day_4_pn3	Mass Spectrometry	Orbitrap Fusion Lumos Tribrid MS	ThermoFisher	total proteome of Set1_Day_4_pn3	L02133.raw-L02144.raw; L02146.raw-L02157.raw	PRIDE	PXD010846	http://identifiers.org/pride.project:PXD010846	Data analysis and code availability	Table2_total_proteome_baseline.csv	Synapse	doi:10.7303/syn11667815	https://doi.org/10.7303/syn11667815
Set1_Day_7_pn3	Mass Spectrometry	Orbitrap Fusion Lumos Tribrid MS	ThermoFisher	total proteome of Set1_Day_7_pn3	L02133.raw-L02144.raw; L02146.raw-L02157.raw	PRIDE	PXD010846	http://identifiers.org/pride.project:PXD010846	Data analysis and code availability	Table2_total_proteome_baseline.csv	Synapse	doi:10.7303/syn11667815	https://doi.org/10.7303/syn11667815
Set1_Day_10_pn3	Mass Spectrometry	Orbitrap Fusion Lumos Tribrid MS	ThermoFisher	total proteome of Set1_Day_10_pn3	L02133.raw-L02144.raw; L02146.raw-L02157.raw	PRIDE	PXD010846	http://identifiers.org/pride.project:PXD010846	Data analysis and code availability	Table2_total_proteome_baseline.csv	Synapse	doi:10.7303/syn11667815	https://doi.org/10.7303/syn11667815
Set1_Day_14_pn3	Mass Spectrometry	Orbitrap Fusion Lumos Tribrid MS	ThermoFisher	total proteome of Set1_Day_14_pn3	L02133.raw-L02144.raw; L02146.raw-L02157.raw	PRIDE	PXD010846	http://identifiers.org/pride.project:PXD010846	Data analysis and code availability	Table2_total_proteome_baseline.csv	Synapse	doi:10.7303/syn11667815	https://doi.org/10.7303/syn11667815
Set1_Day_15_pn3	Mass Spectrometry	Orbitrap Fusion Lumos Tribrid MS	ThermoFisher	total proteome of Set1_Day_15_pn3	L02133.raw-L02144.raw; L02146.raw-L02157.raw	PRIDE	PXD010846	http://identifiers.org/pride.project:PXD010846	Data analysis and code availability	Table2_total_proteome_baseline.csv	Synapse	doi:10.7303/syn11667815	https://doi.org/10.7303/syn11667815
Set2_Day_0_pn5	Mass Spectrometry	Orbitrap Fusion Lumos Tribrid MS	ThermoFisher	total proteome of Set2_Day_0_pn5	L02176.raw-L02187.raw; L02189.raw-L02200.raw	PRIDE	PXD010846	http://identifiers.org/pride.project:PXD010846	Data analysis and code availability	Table2_total_proteome_baseline.csv	Synapse	doi:10.7303/syn11667815	https://doi.org/10.7303/syn11667815
Set2_Day_0.25_pn5	Mass Spectrometry	Orbitrap Fusion Lumos Tribrid MS	ThermoFisher	total proteome of Set2_Day_0.25_pn5	L02176.raw-L02187.raw; L02189.raw-L02200.raw	PRIDE	PXD010846	http://identifiers.org/pride.project:PXD010846	Data analysis and code availability	Table2_total_proteome_baseline.csv	Synapse	doi:10.7303/syn11667815	https://doi.org/10.7303/syn11667815
Set2_Day_1_pn5	Mass Spectrometry	Orbitrap Fusion Lumos Tribrid MS	ThermoFisher	total proteome of Set2_Day_1_pn5	L02176.raw-L02187.raw; L02189.raw-L02200.raw	PRIDE	PXD010846	http://identifiers.org/pride.project:PXD010846	Data analysis and code availability	Table2_total_proteome_baseline.csv	Synapse	doi:10.7303/syn11667815	https://doi.org/10.7303/syn11667815
Set2_Day_2_pn5	Mass Spectrometry	Orbitrap Fusion Lumos Tribrid MS	ThermoFisher	total proteome of Set2_Day_2_pn5	L02176.raw-L02187.raw; L02189.raw-L02200.raw	PRIDE	PXD010846	http://identifiers.org/pride.project:PXD010846	Data analysis and code availability	Table2_total_proteome_baseline.csv	Synapse	doi:10.7303/syn11667815	https://doi.org/10.7303/syn11667815
Set2_Day_3_pn5	Mass Spectrometry	Orbitrap Fusion Lumos Tribrid MS	ThermoFisher	total proteome of Set2_Day_3_pn5	L02176.raw-L02187.raw; L02189.raw-L02200.raw	PRIDE	PXD010846	http://identifiers.org/pride.project:PXD010846	Data analysis and code availability	Table2_total_proteome_baseline.csv	Synapse	doi:10.7303/syn11667815	https://doi.org/10.7303/syn11667815
Set2_Day_4_pn5	Mass Spectrometry	Orbitrap Fusion Lumos Tribrid MS	ThermoFisher	total proteome of Set2_Day_4_pn5	L02176.raw-L02187.raw; L02189.raw-L02200.raw	PRIDE	PXD010846	http://identifiers.org/pride.project:PXD010846	Data analysis and code availability	Table2_total_proteome_baseline.csv	Synapse	doi:10.7303/syn11667815	https://doi.org/10.7303/syn11667815
Set2_Day_7_pn5	Mass Spectrometry	Orbitrap Fusion Lumos Tribrid MS	ThermoFisher	total proteome of Set2_Day_7_pn5	L02176.raw-L02187.raw; L02189.raw-L02200.raw	PRIDE	PXD010846	http://identifiers.org/pride.project:PXD010846	Data analysis and code availability	Table2_total_proteome_baseline.csv	Synapse	doi:10.7303/syn11667815	https://doi.org/10.7303/syn11667815
Set2_Day_10_pn5	Mass Spectrometry	Orbitrap Fusion Lumos Tribrid MS	ThermoFisher	total proteome of Set2_Day_10_pn5	L02176.raw-L02187.raw; L02189.raw-L02200.raw	PRIDE	PXD010846	http://identifiers.org/pride.project:PXD010846	Data analysis and code availability	Table2_total_proteome_baseline.csv	Synapse	doi:10.7303/syn11667815	https://doi.org/10.7303/syn11667815
Set2_Day_14_pn5	Mass Spectrometry	Orbitrap Fusion Lumos Tribrid MS	ThermoFisher	total proteome of Set2_Day_14_pn5	L02176.raw-L02187.raw; L02189.raw-L02200.raw	PRIDE	PXD010846	http://identifiers.org/pride.project:PXD010846	Data analysis and code availability	Table2_total_proteome_baseline.csv	Synapse	doi:10.7303/syn11667815	https://doi.org/10.7303/syn11667815
Set2_Day_15_pn5	Mass Spectrometry	Orbitrap Fusion Lumos Tribrid MS	ThermoFisher	total proteome of Set2_Day_15_pn5	L02176.raw-L02187.raw; L02189.raw-L02200.raw	PRIDE	PXD010846	http://identifiers.org/pride.project:PXD010846	Data analysis and code availability	Table2_total_proteome_baseline.csv	Synapse	doi:10.7303/syn11667815	https://doi.org/10.7303/syn11667815
Set1_Day_0_pn8	Mass Spectrometry	Orbitrap Fusion Lumos Tribrid MS	ThermoFisher	phospho proteome of Set1_Day_0_pn8	L02428.raw-L02439.raw; L02441.raw-L02452.raw; L02480.raw	PRIDE	PXD010846	http://identifiers.org/pride.project:PXD010846	Data analysis and code availability	Table3_phosphoMS_baseline.csv	Synapse	doi:10.7303/syn11667815	https://doi.org/10.7303/syn11667815
Set1_Day_0.25_pn8	Mass Spectrometry	Orbitrap Fusion Lumos Tribrid MS	ThermoFisher	phospho proteome of Set1_Day_0.25_pn8	L02428.raw-L02439.raw; L02441.raw-L02452.raw; L02480.raw	PRIDE	PXD010846	http://identifiers.org/pride.project:PXD010846	Data analysis and code availability	Table3_phosphoMS_baseline.csv	Synapse	doi:10.7303/syn11667815	https://doi.org/10.7303/syn11667815
Set1_Day_1_pn8	Mass Spectrometry	Orbitrap Fusion Lumos Tribrid MS	ThermoFisher	phospho proteome of Set1_Day_1_pn8	L02428.raw-L02439.raw; L02441.raw-L02452.raw; L02480.raw	PRIDE	PXD010846	http://identifiers.org/pride.project:PXD010846	Data analysis and code availability	Table3_phosphoMS_baseline.csv	Synapse	doi:10.7303/syn11667815	https://doi.org/10.7303/syn11667815
Set1_Day_2_pn8	Mass Spectrometry	Orbitrap Fusion Lumos Tribrid MS	ThermoFisher	phospho proteome of Set1_Day_2_pn8	L02428.raw-L02439.raw; L02441.raw-L02452.raw; L02480.raw	PRIDE	PXD010846	http://identifiers.org/pride.project:PXD010846	Data analysis and code availability	Table3_phosphoMS_baseline.csv	Synapse	doi:10.7303/syn11667815	https://doi.org/10.7303/syn11667815
Set1_Day_3_pn8	Mass Spectrometry	Orbitrap Fusion Lumos Tribrid MS	ThermoFisher	phospho proteome of Set1_Day_3_pn8	L02428.raw-L02439.raw; L02441.raw-L02452.raw; L02480.raw	PRIDE	PXD010846	http://identifiers.org/pride.project:PXD010846	Data analysis and code availability	Table3_phosphoMS_baseline.csv	Synapse	doi:10.7303/syn11667815	https://doi.org/10.7303/syn11667815
Set1_Day_4_pn8	Mass Spectrometry	Orbitrap Fusion Lumos Tribrid MS	ThermoFisher	phospho proteome of Set1_Day_4_pn8	L02428.raw-L02439.raw; L02441.raw-L02452.raw; L02480.raw	PRIDE	PXD010846	http://identifiers.org/pride.project:PXD010846	Data analysis and code availability	Table3_phosphoMS_baseline.csv	Synapse	doi:10.7303/syn11667815	https://doi.org/10.7303/syn11667815
Set1_Day_7_pn8	Mass Spectrometry	Orbitrap Fusion Lumos Tribrid MS	ThermoFisher	phospho proteome of Set1_Day_7_pn8	L02428.raw-L02439.raw; L02441.raw-L02452.raw; L02480.raw	PRIDE	PXD010846	http://identifiers.org/pride.project:PXD010846	Data analysis and code availability	Table3_phosphoMS_baseline.csv	Synapse	doi:10.7303/syn11667815	https://doi.org/10.7303/syn11667815
Set1_Day_10_pn8	Mass Spectrometry	Orbitrap Fusion Lumos Tribrid MS	ThermoFisher	phospho proteome of Set1_Day_10_pn8	L02428.raw-L02439.raw; L02441.raw-L02452.raw; L02480.raw	PRIDE	PXD010846	http://identifiers.org/pride.project:PXD010846	Data analysis and code availability	Table3_phosphoMS_baseline.csv	Synapse	doi:10.7303/syn11667815	https://doi.org/10.7303/syn11667815
Set1_Day_14_pn8	Mass Spectrometry	Orbitrap Fusion Lumos Tribrid MS	ThermoFisher	phospho proteome of Set1_Day_14_pn8	L02428.raw-L02439.raw; L02441.raw-L02452.raw; L02480.raw	PRIDE	PXD010846	http://identifiers.org/pride.project:PXD010846	Data analysis and code availability	Table3_phosphoMS_baseline.csv	Synapse	doi:10.7303/syn11667815	https://doi.org/10.7303/syn11667815
Set1_Day_15_pn8	Mass Spectrometry	Orbitrap Fusion Lumos Tribrid MS	ThermoFisher	phospho proteome of Set1_Day_15_pn8	L02428.raw-L02439.raw; L02441.raw-L02452.raw; L02480.raw	PRIDE	PXD010846	http://identifiers.org/pride.project:PXD010846	Data analysis and code availability	Table3_phosphoMS_baseline.csv	Synapse	doi:10.7303/syn11667815	https://doi.org/10.7303/syn11667815
Set2_Day_0_pn10	Mass Spectrometry	Orbitrap Fusion Lumos Tribrid MS	ThermoFisher	phospho proteome of Set2_Day_0_pn10	L02454.raw-L02465.raw; L02467.raw-L02478.raw; L02484.raw	PRIDE	PXD010846	http://identifiers.org/pride.project:PXD010846	Data analysis and code availability	Table3_phosphoMS_baseline.csv	Synapse	doi:10.7303/syn11667815	https://doi.org/10.7303/syn11667815
Set2_Day_0.25_pn10	Mass Spectrometry	Orbitrap Fusion Lumos Tribrid MS	ThermoFisher	phospho proteome of Set2_Day_0.25_pn10	L02454.raw-L02465.raw; L02467.raw-L02478.raw; L02484.raw	PRIDE	PXD010846	http://identifiers.org/pride.project:PXD010846	Data analysis and code availability	Table3_phosphoMS_baseline.csv	Synapse	doi:10.7303/syn11667815	https://doi.org/10.7303/syn11667815
Set2_Day_1_pn10	Mass Spectrometry	Orbitrap Fusion Lumos Tribrid MS	ThermoFisher	phospho proteome of Set2_Day_1_pn10	L02454.raw-L02465.raw; L02467.raw-L02478.raw; L02484.raw	PRIDE	PXD010846	http://identifiers.org/pride.project:PXD010846	Data analysis and code availability	Table3_phosphoMS_baseline.csv	Synapse	doi:10.7303/syn11667815	https://doi.org/10.7303/syn11667815
Set2_Day_2_pn10	Mass Spectrometry	Orbitrap Fusion Lumos Tribrid MS	ThermoFisher	phospho proteome of Set2_Day_2_pn10	L02454.raw-L02465.raw; L02467.raw-L02478.raw; L02484.raw	PRIDE	PXD010846	http://identifiers.org/pride.project:PXD010846	Data analysis and code availability	Table3_phosphoMS_baseline.csv	Synapse	doi:10.7303/syn11667815	https://doi.org/10.7303/syn11667815
Set2_Day_3_pn10	Mass Spectrometry	Orbitrap Fusion Lumos Tribrid MS	ThermoFisher	phospho proteome of Set2_Day_3_pn10	L02454.raw-L02465.raw; L02467.raw-L02478.raw; L02484.raw	PRIDE	PXD010846	http://identifiers.org/pride.project:PXD010846	Data analysis and code availability	Table3_phosphoMS_baseline.csv	Synapse	doi:10.7303/syn11667815	https://doi.org/10.7303/syn11667815
Set2_Day_4_pn10	Mass Spectrometry	Orbitrap Fusion Lumos Tribrid MS	ThermoFisher	phospho proteome of Set2_Day_4_pn10	L02454.raw-L02465.raw; L02467.raw-L02478.raw; L02484.raw	PRIDE	PXD010846	http://identifiers.org/pride.project:PXD010846	Data analysis and code availability	Table3_phosphoMS_baseline.csv	Synapse	doi:10.7303/syn11667815	https://doi.org/10.7303/syn11667815
Set2_Day_7_pn10	Mass Spectrometry	Orbitrap Fusion Lumos Tribrid MS	ThermoFisher	phospho proteome of Set2_Day_7_pn10	L02454.raw-L02465.raw; L02467.raw-L02478.raw; L02484.raw	PRIDE	PXD010846	http://identifiers.org/pride.project:PXD010846	Data analysis and code availability	Table3_phosphoMS_baseline.csv	Synapse	doi:10.7303/syn11667815	https://doi.org/10.7303/syn11667815
Set2_Day_10_pn10	Mass Spectrometry	Orbitrap Fusion Lumos Tribrid MS	ThermoFisher	phospho proteome of Set2_Day_10_pn10	L02454.raw-L02465.raw; L02467.raw-L02478.raw; L02484.raw	PRIDE	PXD010846	http://identifiers.org/pride.project:PXD010846	Data analysis and code availability	Table3_phosphoMS_baseline.csv	Synapse	doi:10.7303/syn11667815	https://doi.org/10.7303/syn11667815
Set2_Day_14_pn10	Mass Spectrometry	Orbitrap Fusion Lumos Tribrid MS	ThermoFisher	phospho proteome of Set2_Day_14_pn10	L02454.raw-L02465.raw; L02467.raw-L02478.raw; L02484.raw	PRIDE	PXD010846	http://identifiers.org/pride.project:PXD010846	Data analysis and code availability	Table3_phosphoMS_baseline.csv	Synapse	doi:10.7303/syn11667815	https://doi.org/10.7303/syn11667815
Set2_Day_15_pn10	Mass Spectrometry	Orbitrap Fusion Lumos Tribrid MS	ThermoFisher	phospho proteome of Set2_Day_15_pn10	L02454.raw-L02465.raw; L02467.raw-L02478.raw; L02484.raw	PRIDE	PXD010846	http://identifiers.org/pride.project:PXD010846	Data analysis and code availability	Table3_phosphoMS_baseline.csv	Synapse	doi:10.7303/syn11667815	https://doi.org/10.7303/syn11667815
DMSO_Day_0_pn10	Mass Spectrometry	Orbitrap Fusion Lumos Tribrid MS	ThermoFisher	phospho proteome of DMSO_Day_0_pn10	L03882.raw-L03893.raw	PRIDE	PXD010846	http://identifiers.org/pride.project:PXD010846	Data analysis and code availability	Table6_total_proteome_DMSO.csv	Synapse	doi:10.7303/syn11667815	https://doi.org/10.7303/syn11667815
DMSO_Day_0.25_pn10	Mass Spectrometry	Orbitrap Fusion Lumos Tribrid MS	ThermoFisher	total proteome of DMSO_Day_0.25_pn10	L03882.raw-L03893.raw	PRIDE	PXD010846	http://identifiers.org/pride.project:PXD010846	Data analysis and code availability	Table6_total_proteome_DMSO.csv	Synapse	doi:10.7303/syn11667815	https://doi.org/10.7303/syn11667815
DMSO_Day_1_pn10	Mass Spectrometry	Orbitrap Fusion Lumos Tribrid MS	ThermoFisher	total proteome of DMSO_Day_1_pn10	L03882.raw-L03893.raw	PRIDE	PXD010846	http://identifiers.org/pride.project:PXD010846	Data analysis and code availability	Table6_total_proteome_DMSO.csv	Synapse	doi:10.7303/syn11667815	https://doi.org/10.7303/syn11667815
DMSO_Day_2_pn10	Mass Spectrometry	Orbitrap Fusion Lumos Tribrid MS	ThermoFisher	total proteome of DMSO_Day_2_pn10	L03882.raw-L03893.raw	PRIDE	PXD010846	http://identifiers.org/pride.project:PXD010846	Data analysis and code availability	Table6_total_proteome_DMSO.csv	Synapse	doi:10.7303/syn11667815	https://doi.org/10.7303/syn11667815
DMSO_Day_3_pn10	Mass Spectrometry	Orbitrap Fusion Lumos Tribrid MS	ThermoFisher	total proteome of DMSO_Day_3_pn10	L03882.raw-L03893.raw	PRIDE	PXD010846	http://identifiers.org/pride.project:PXD010846	Data analysis and code availability	Table6_total_proteome_DMSO.csv	Synapse	doi:10.7303/syn11667815	https://doi.org/10.7303/syn11667815
DMSO_Day_4_pn10	Mass Spectrometry	Orbitrap Fusion Lumos Tribrid MS	ThermoFisher	total proteome of DMSO_Day_4_pn10	L03882.raw-L03893.raw	PRIDE	PXD010846	http://identifiers.org/pride.project:PXD010846	Data analysis and code availability	Table6_total_proteome_DMSO.csv	Synapse	doi:10.7303/syn11667815	https://doi.org/10.7303/syn11667815
DMSO_Day_7_pn10	Mass Spectrometry	Orbitrap Fusion Lumos Tribrid MS	ThermoFisher	total proteome of DMSO_Day_7_pn10	L03882.raw-L03893.raw	PRIDE	PXD010846	http://identifiers.org/pride.project:PXD010846	Data analysis and code availability	Table6_total_proteome_DMSO.csv	Synapse	doi:10.7303/syn11667815	https://doi.org/10.7303/syn11667815
DMSO_Day_10_pn10	Mass Spectrometry	Orbitrap Fusion Lumos Tribrid MS	ThermoFisher	total proteome of DMSO_Day_10_pn10	L03882.raw-L03893.raw	PRIDE	PXD010846	http://identifiers.org/pride.project:PXD010846	Data analysis and code availability	Table6_total_proteome_DMSO.csv	Synapse	doi:10.7303/syn11667815	https://doi.org/10.7303/syn11667815
DMSO_Day_14_pn10	Mass Spectrometry	Orbitrap Fusion Lumos Tribrid MS	ThermoFisher	total proteome of DMSO_Day_14_pn10	L03882.raw-L03893.raw	PRIDE	PXD010846	http://identifiers.org/pride.project:PXD010846	Data analysis and code availability	Table6_total_proteome_DMSO.csv	Synapse	doi:10.7303/syn11667815	https://doi.org/10.7303/syn11667815
DMSO_Day_15_pn10	Mass Spectrometry	Orbitrap Fusion Lumos Tribrid MS	ThermoFisher	total proteome of DMSO_Day_15_pn10	L03882.raw-L03893.raw	PRIDE	PXD010846	http://identifiers.org/pride.project:PXD010846	Data analysis and code availability	Table6_total_proteome_DMSO.csv	Synapse	doi:10.7303/syn11667815	https://doi.org/10.7303/syn11667815
Ken_Day_0_pn10	Mass Spectrometry	Orbitrap Fusion Lumos Tribrid MS	ThermoFisher	total proteome of Ken_Day_0_pn10	L03914.raw-L03925.raw	PRIDE	PXD010846	http://identifiers.org/pride.project:PXD010846	Data analysis and code availability	Table4_total_proteome_kenpaullone_perturbation.csv	Synapse	doi:10.7303/syn11667815	https://doi.org/10.7303/syn11667815
Ken_Day_0.25_pn10	Mass Spectrometry	Orbitrap Fusion Lumos Tribrid MS	ThermoFisher	total proteome of Ken_Day_0.25_pn10	L03914.raw-L03925.raw	PRIDE	PXD010846	http://identifiers.org/pride.project:PXD010846	Data analysis and code availability	Table4_total_proteome_kenpaullone_perturbation.csv	Synapse	doi:10.7303/syn11667815	https://doi.org/10.7303/syn11667815
Ken_Day_1_pn10	Mass Spectrometry	Orbitrap Fusion Lumos Tribrid MS	ThermoFisher	total proteome of Ken_Day_1_pn10	L03914.raw-L03925.raw	PRIDE	PXD010846	http://identifiers.org/pride.project:PXD010846	Data analysis and code availability	Table4_total_proteome_kenpaullone_perturbation.csv	Synapse	doi:10.7303/syn11667815	https://doi.org/10.7303/syn11667815
Ken_Day_2_pn10	Mass Spectrometry	Orbitrap Fusion Lumos Tribrid MS	ThermoFisher	total proteome of Ken_Day_2_pn10	L03914.raw-L03925.raw	PRIDE	PXD010846	http://identifiers.org/pride.project:PXD010846	Data analysis and code availability	Table4_total_proteome_kenpaullone_perturbation.csv	Synapse	doi:10.7303/syn11667815	https://doi.org/10.7303/syn11667815
Ken_Day_3_pn10	Mass Spectrometry	Orbitrap Fusion Lumos Tribrid MS	ThermoFisher	total proteome of Ken_Day_3_pn10	L03914.raw-L03925.raw	PRIDE	PXD010846	http://identifiers.org/pride.project:PXD010846	Data analysis and code availability	Table4_total_proteome_kenpaullone_perturbation.csv	Synapse	doi:10.7303/syn11667815	https://doi.org/10.7303/syn11667815
Ken_Day_4_pn10	Mass Spectrometry	Orbitrap Fusion Lumos Tribrid MS	ThermoFisher	total proteome of Ken_Day_4_pn10	L03914.raw-L03925.raw	PRIDE	PXD010846	http://identifiers.org/pride.project:PXD010846	Data analysis and code availability	Table4_total_proteome_kenpaullone_perturbation.csv	Synapse	doi:10.7303/syn11667815	https://doi.org/10.7303/syn11667815
Ken_Day_7_pn10	Mass Spectrometry	Orbitrap Fusion Lumos Tribrid MS	ThermoFisher	total proteome of Ken_Day_7_pn10	L03914.raw-L03925.raw	PRIDE	PXD010846	http://identifiers.org/pride.project:PXD010846	Data analysis and code availability	Table4_total_proteome_kenpaullone_perturbation.csv	Synapse	doi:10.7303/syn11667815	https://doi.org/10.7303/syn11667815
Ken_Day_10_pn10	Mass Spectrometry	Orbitrap Fusion Lumos Tribrid MS	ThermoFisher	total proteome of Ken_Day_10_pn10	L03914.raw-L03925.raw	PRIDE	PXD010846	http://identifiers.org/pride.project:PXD010846	Data analysis and code availability	Table4_total_proteome_kenpaullone_perturbation.csv	Synapse	doi:10.7303/syn11667815	https://doi.org/10.7303/syn11667815
Ken_Day_14_pn10	Mass Spectrometry	Orbitrap Fusion Lumos Tribrid MS	ThermoFisher	total proteome of Ken_Day_14_pn10	L03914.raw-L03925.raw	PRIDE	PXD010846	http://identifiers.org/pride.project:PXD010846	Data analysis and code availability	Table4_total_proteome_kenpaullone_perturbation.csv	Synapse	doi:10.7303/syn11667815	https://doi.org/10.7303/syn11667815
Ken_Day_15_pn10	Mass Spectrometry	Orbitrap Fusion Lumos Tribrid MS	ThermoFisher	total proteome of Ken_Day_15_pn10	L03914.raw-L03925.raw	PRIDE	PXD010846	http://identifiers.org/pride.project:PXD010846	Data analysis and code availability	Table4_total_proteome_kenpaullone_perturbation.csv	Synapse	doi:10.7303/syn11667815	https://doi.org/10.7303/syn11667815
Mev_Day_0_pn10	Mass Spectrometry	Orbitrap Fusion Lumos Tribrid MS	ThermoFisher	total proteome of Mev_Day_0_pn10	L03899.raw-L03910.raw	PRIDE	PXD010846	http://identifiers.org/pride.project:PXD010846	Data analysis and code availability	Table5_total_proteome_mevastatin_perturbation.csv	Synapse	doi:10.7303/syn11667815	https://doi.org/10.7303/syn11667815
Mev_Day_0.25_pn10	Mass Spectrometry	Orbitrap Fusion Lumos Tribrid MS	ThermoFisher	total proteome of Mev_Day_0.25_pn10	L03899.raw-L03910.raw	PRIDE	PXD010846	http://identifiers.org/pride.project:PXD010846	Data analysis and code availability	Table5_total_proteome_mevastatin_perturbation.csv	Synapse	doi:10.7303/syn11667815	https://doi.org/10.7303/syn11667815
Mev_Day_1_pn10	Mass Spectrometry	Orbitrap Fusion Lumos Tribrid MS	ThermoFisher	total proteome of Mev_Day_1_pn10	L03899.raw-L03910.raw	PRIDE	PXD010846	http://identifiers.org/pride.project:PXD010846	Data analysis and code availability	Table5_total_proteome_mevastatin_perturbation.csv	Synapse	doi:10.7303/syn11667815	https://doi.org/10.7303/syn11667815
Mev_Day_2_pn10	Mass Spectrometry	Orbitrap Fusion Lumos Tribrid MS	ThermoFisher	total proteome of Mev_Day_2_pn10	L03899.raw-L03910.raw	PRIDE	PXD010846	http://identifiers.org/pride.project:PXD010846	Data analysis and code availability	Table5_total_proteome_mevastatin_perturbation.csv	Synapse	doi:10.7303/syn11667815	https://doi.org/10.7303/syn11667815
Mev_Day_3_pn10	Mass Spectrometry	Orbitrap Fusion Lumos Tribrid MS	ThermoFisher	total proteome of Mev_Day_3_pn10	L03899.raw-L03910.raw	PRIDE	PXD010846	http://identifiers.org/pride.project:PXD010846	Data analysis and code availability	Table5_total_proteome_mevastatin_perturbation.csv	Synapse	doi:10.7303/syn11667815	https://doi.org/10.7303/syn11667815
Mev_Day_4_pn10	Mass Spectrometry	Orbitrap Fusion Lumos Tribrid MS	ThermoFisher	total proteome of Mev_Day_4_pn10	L03899.raw-L03910.raw	PRIDE	PXD010846	http://identifiers.org/pride.project:PXD010846	Data analysis and code availability	Table5_total_proteome_mevastatin_perturbation.csv	Synapse	doi:10.7303/syn11667815	https://doi.org/10.7303/syn11667815
Mev_Day_7_pn10	Mass Spectrometry	Orbitrap Fusion Lumos Tribrid MS	ThermoFisher	total proteome of Mev_Day_7_pn10	L03899.raw-L03910.raw	PRIDE	PXD010846	http://identifiers.org/pride.project:PXD010846	Data analysis and code availability	Table5_total_proteome_mevastatin_perturbation.csv	Synapse	doi:10.7303/syn11667815	https://doi.org/10.7303/syn11667815
Mev_Day_10_pn10	Mass Spectrometry	Orbitrap Fusion Lumos Tribrid MS	ThermoFisher	total proteome of Mev_Day_10_pn10	L03899.raw-L03910.raw	PRIDE	PXD010846	http://identifiers.org/pride.project:PXD010846	Data analysis and code availability	Table5_total_proteome_mevastatin_perturbation.csv	Synapse	doi:10.7303/syn11667815	https://doi.org/10.7303/syn11667815
Mev_Day_14_pn10	Mass Spectrometry	Orbitrap Fusion Lumos Tribrid MS	ThermoFisher	total proteome of Mev_Day_14_pn10	L03899.raw-L03910.raw	PRIDE	PXD010846	http://identifiers.org/pride.project:PXD010846	Data analysis and code availability	Table5_total_proteome_mevastatin_perturbation.csv	Synapse	doi:10.7303/syn11667815	https://doi.org/10.7303/syn11667815
Mev_Day_15_pn10	Mass Spectrometry	Orbitrap Fusion Lumos Tribrid MS	ThermoFisher	total proteome of Mev_Day_15_pn10	L03899.raw-L03910.raw	PRIDE	PXD010846	http://identifiers.org/pride.project:PXD010846	Data analysis and code availability	Table5_total_proteome_mevastatin_perturbation.csv	Synapse	doi:10.7303/syn11667815	https://doi.org/10.7303/syn11667815
