# Supplementary material for: A dynamic view of the proteomic landscape during differentiation of ReNcell VM cells, an immortalized human neural progenitor line
Source: Sci Data. 2019 Feb 19;6:190016. doi: 10.1038/sdata.2019.16 (PMC6380223; doi:10.1038/sdata.2019.16)
Supplement: Supplementary file 1 [file sdata201916-isa1.zip › a_Song319A_imaging.txt]

Sample Name	Protocol REF	Assay Name	Raw Data File	Comment[Data Repository]	Comment[Data Record Accession]	Comment[Data Record URI]	Protocol REF	Derived Data File	Comment[Data Repository]	Comment[Data Record Accession]	Comment[Data Record URI]
DMSO_P3 _pn3_tr1	Live-cell Imaging and Data Processing	Live-cell Imaging of DMSO_P3 _pn3_tr1	Table7_DMSO_Ken_Confluency_Raw.xlsx	Synapse	doi:10.7303/syn11667815	https://doi.org/10.7303/syn11667815	Data analysis and code availability	Figure5.pdf	Synapse	doi:10.7303/syn11667815	https://doi.org/10.7303/syn11667815
DMSO_P3_prime _pn3_tr1	Live-cell Imaging and Data Processing	Live-cell Imaging of DMSO_P3_prime _pn3_tr1	Table7_DMSO_Ken_Confluency_Raw.xlsx	Synapse	doi:10.7303/syn11667815	https://doi.org/10.7303/syn11667815	Data analysis and code availability	Figure5.pdf	Synapse	doi:10.7303/syn11667815	https://doi.org/10.7303/syn11667815
DMSO_P4 _pn4_tr1	Live-cell Imaging and Data Processing	Live-cell Imaging of DMSO_P4 _pn4_tr1	Table7_DMSO_Ken_Confluency_Raw.xlsx	Synapse	doi:10.7303/syn11667815	https://doi.org/10.7303/syn11667815	Data analysis and code availability	Figure5.pdf	Synapse	doi:10.7303/syn11667815	https://doi.org/10.7303/syn11667815
DMSO_P4_prime _pn4_tr1	Live-cell Imaging and Data Processing	Live-cell Imaging of DMSO_P4_prime _pn4_tr1	Table7_DMSO_Ken_Confluency_Raw.xlsx	Synapse	doi:10.7303/syn11667815	https://doi.org/10.7303/syn11667815	Data analysis and code availability	Figure5.pdf	Synapse	doi:10.7303/syn11667815	https://doi.org/10.7303/syn11667815
DMSO_P5 _pn5_tr1	Live-cell Imaging and Data Processing	Live-cell Imaging of DMSO_P5 _pn5_tr1	Table7_DMSO_Ken_Confluency_Raw.xlsx	Synapse	doi:10.7303/syn11667815	https://doi.org/10.7303/syn11667815	Data analysis and code availability	Figure5.pdf	Synapse	doi:10.7303/syn11667815	https://doi.org/10.7303/syn11667815
DMSO_P5_prime_pn5_tr1	Live-cell Imaging and Data Processing	Live-cell Imaging of DMSO_P5_prime_pn5_tr1	Table7_DMSO_Ken_Confluency_Raw.xlsx	Synapse	doi:10.7303/syn11667815	https://doi.org/10.7303/syn11667815	Data analysis and code availability	Figure5.pdf	Synapse	doi:10.7303/syn11667815	https://doi.org/10.7303/syn11667815
DMSO_P8 _pn8_tr1	Live-cell Imaging and Data Processing	Live-cell Imaging of DMSO_P8 _pn8_tr1	Table7_DMSO_Ken_Confluency_Raw.xlsx	Synapse	doi:10.7303/syn11667815	https://doi.org/10.7303/syn11667815	Data analysis and code availability	Figure5.pdf	Synapse	doi:10.7303/syn11667815	https://doi.org/10.7303/syn11667815
DMSO_P8_prime _pn8_tr1	Live-cell Imaging and Data Processing	Live-cell Imaging of DMSO_P8_prime _pn8_tr1	Table7_DMSO_Ken_Confluency_Raw.xlsx	Synapse	doi:10.7303/syn11667815	https://doi.org/10.7303/syn11667815	Data analysis and code availability	Figure5.pdf	Synapse	doi:10.7303/syn11667815	https://doi.org/10.7303/syn11667815
DMSO_P10 _pn10_tr1	Live-cell Imaging and Data Processing	Live-cell Imaging of DMSO_P10 _pn10_tr1	Table7_DMSO_Ken_Confluency_Raw.xlsx	Synapse	doi:10.7303/syn11667815	https://doi.org/10.7303/syn11667815	Data analysis and code availability	Figure5.pdf	Synapse	doi:10.7303/syn11667815	https://doi.org/10.7303/syn11667815
DMSO_P10_prime_pn10_tr1	Live-cell Imaging and Data Processing	Live-cell Imaging of DMSO_P10_prime_pn10_tr1	Table7_DMSO_Ken_Confluency_Raw.xlsx	Synapse	doi:10.7303/syn11667815	https://doi.org/10.7303/syn11667815	Data analysis and code availability	Figure5.pdf	Synapse	doi:10.7303/syn11667815	https://doi.org/10.7303/syn11667815
DMSO_P3 _pn3_tr2	Live-cell Imaging and Data Processing	Live-cell Imaging of DMSO_P3 _pn3_tr2	Table7_DMSO_Ken_Confluency_Raw.xlsx	Synapse	doi:10.7303/syn11667815	https://doi.org/10.7303/syn11667815	Data analysis and code availability	Figure5.pdf	Synapse	doi:10.7303/syn11667815	https://doi.org/10.7303/syn11667815
DMSO_P3_prime _pn3_tr2	Live-cell Imaging and Data Processing	Live-cell Imaging of DMSO_P3_prime _pn3_tr2	Table7_DMSO_Ken_Confluency_Raw.xlsx	Synapse	doi:10.7303/syn11667815	https://doi.org/10.7303/syn11667815	Data analysis and code availability	Figure5.pdf	Synapse	doi:10.7303/syn11667815	https://doi.org/10.7303/syn11667815
DMSO_P4 _pn4_tr2	Live-cell Imaging and Data Processing	Live-cell Imaging of DMSO_P4 _pn4_tr2	Table7_DMSO_Ken_Confluency_Raw.xlsx	Synapse	doi:10.7303/syn11667815	https://doi.org/10.7303/syn11667815	Data analysis and code availability	Figure5.pdf	Synapse	doi:10.7303/syn11667815	https://doi.org/10.7303/syn11667815
DMSO_P4_prime _pn4_tr2	Live-cell Imaging and Data Processing	Live-cell Imaging of DMSO_P4_prime _pn4_tr2	Table7_DMSO_Ken_Confluency_Raw.xlsx	Synapse	doi:10.7303/syn11667815	https://doi.org/10.7303/syn11667815	Data analysis and code availability	Figure5.pdf	Synapse	doi:10.7303/syn11667815	https://doi.org/10.7303/syn11667815
DMSO_P5 _pn5_tr2	Live-cell Imaging and Data Processing	Live-cell Imaging of DMSO_P5 _pn5_tr2	Table7_DMSO_Ken_Confluency_Raw.xlsx	Synapse	doi:10.7303/syn11667815	https://doi.org/10.7303/syn11667815	Data analysis and code availability	Figure5.pdf	Synapse	doi:10.7303/syn11667815	https://doi.org/10.7303/syn11667815
DMSO_P5_prime_pn5_tr2	Live-cell Imaging and Data Processing	Live-cell Imaging of DMSO_P5_prime_pn5_tr2	Table7_DMSO_Ken_Confluency_Raw.xlsx	Synapse	doi:10.7303/syn11667815	https://doi.org/10.7303/syn11667815	Data analysis and code availability	Figure5.pdf	Synapse	doi:10.7303/syn11667815	https://doi.org/10.7303/syn11667815
DMSO_P8 _pn8_tr2	Live-cell Imaging and Data Processing	Live-cell Imaging of DMSO_P8 _pn8_tr2	Table7_DMSO_Ken_Confluency_Raw.xlsx	Synapse	doi:10.7303/syn11667815	https://doi.org/10.7303/syn11667815	Data analysis and code availability	Figure5.pdf	Synapse	doi:10.7303/syn11667815	https://doi.org/10.7303/syn11667815
DMSO_P8_prime _pn8_tr2	Live-cell Imaging and Data Processing	Live-cell Imaging of DMSO_P8_prime _pn8_tr2	Table7_DMSO_Ken_Confluency_Raw.xlsx	Synapse	doi:10.7303/syn11667815	https://doi.org/10.7303/syn11667815	Data analysis and code availability	Figure5.pdf	Synapse	doi:10.7303/syn11667815	https://doi.org/10.7303/syn11667815
DMSO_P10 _pn10_tr2	Live-cell Imaging and Data Processing	Live-cell Imaging of DMSO_P10 _pn10_tr2	Table7_DMSO_Ken_Confluency_Raw.xlsx	Synapse	doi:10.7303/syn11667815	https://doi.org/10.7303/syn11667815	Data analysis and code availability	Figure5.pdf	Synapse	doi:10.7303/syn11667815	https://doi.org/10.7303/syn11667815
DMSO_P10_prime_pn10_tr2	Live-cell Imaging and Data Processing	Live-cell Imaging of DMSO_P10_prime_pn10_tr2	Table7_DMSO_Ken_Confluency_Raw.xlsx	Synapse	doi:10.7303/syn11667815	https://doi.org/10.7303/syn11667815	Data analysis and code availability	Figure5.pdf	Synapse	doi:10.7303/syn11667815	https://doi.org/10.7303/syn11667815
Ken_P3 _pn3_tr1	Live-cell Imaging and Data Processing	Live-cell Imaging of Ken_P3 _pn3_tr1	Table7_DMSO_Ken_Confluency_Raw.xlsx	Synapse	doi:10.7303/syn11667815	https://doi.org/10.7303/syn11667815	Data analysis and code availability	Figure5.pdf	Synapse	doi:10.7303/syn11667815	https://doi.org/10.7303/syn11667815
Ken_P3_prime _pn3_tr1	Live-cell Imaging and Data Processing	Live-cell Imaging of Ken_P3_prime _pn3_tr1	Table7_DMSO_Ken_Confluency_Raw.xlsx	Synapse	doi:10.7303/syn11667815	https://doi.org/10.7303/syn11667815	Data analysis and code availability	Figure5.pdf	Synapse	doi:10.7303/syn11667815	https://doi.org/10.7303/syn11667815
Ken_P4 _pn4_tr1	Live-cell Imaging and Data Processing	Live-cell Imaging of Ken_P4 _pn4_tr1	Table7_DMSO_Ken_Confluency_Raw.xlsx	Synapse	doi:10.7303/syn11667815	https://doi.org/10.7303/syn11667815	Data analysis and code availability	Figure5.pdf	Synapse	doi:10.7303/syn11667815	https://doi.org/10.7303/syn11667815
Ken_P4_prime _pn4_tr1	Live-cell Imaging and Data Processing	Live-cell Imaging of Ken_P4_prime _pn4_tr1	Table7_DMSO_Ken_Confluency_Raw.xlsx	Synapse	doi:10.7303/syn11667815	https://doi.org/10.7303/syn11667815	Data analysis and code availability	Figure5.pdf	Synapse	doi:10.7303/syn11667815	https://doi.org/10.7303/syn11667815
Ken_P5 _pn5_tr1	Live-cell Imaging and Data Processing	Live-cell Imaging of Ken_P5 _pn5_tr1	Table7_DMSO_Ken_Confluency_Raw.xlsx	Synapse	doi:10.7303/syn11667815	https://doi.org/10.7303/syn11667815	Data analysis and code availability	Figure5.pdf	Synapse	doi:10.7303/syn11667815	https://doi.org/10.7303/syn11667815
Ken_P5_prime_pn5_tr1	Live-cell Imaging and Data Processing	Live-cell Imaging of Ken_P5_prime_pn5_tr1	Table7_DMSO_Ken_Confluency_Raw.xlsx	Synapse	doi:10.7303/syn11667815	https://doi.org/10.7303/syn11667815	Data analysis and code availability	Figure5.pdf	Synapse	doi:10.7303/syn11667815	https://doi.org/10.7303/syn11667815
Ken_P8 _pn8_tr1	Live-cell Imaging and Data Processing	Live-cell Imaging of Ken_P8 _pn8_tr1	Table7_DMSO_Ken_Confluency_Raw.xlsx	Synapse	doi:10.7303/syn11667815	https://doi.org/10.7303/syn11667815	Data analysis and code availability	Figure5.pdf	Synapse	doi:10.7303/syn11667815	https://doi.org/10.7303/syn11667815
Ken_P8_prime _pn8_tr1	Live-cell Imaging and Data Processing	Live-cell Imaging of Ken_P8_prime _pn8_tr1	Table7_DMSO_Ken_Confluency_Raw.xlsx	Synapse	doi:10.7303/syn11667815	https://doi.org/10.7303/syn11667815	Data analysis and code availability	Figure5.pdf	Synapse	doi:10.7303/syn11667815	https://doi.org/10.7303/syn11667815
Ken_P10 _pn10_tr1	Live-cell Imaging and Data Processing	Live-cell Imaging of Ken_P10 _pn10_tr1	Table7_DMSO_Ken_Confluency_Raw.xlsx	Synapse	doi:10.7303/syn11667815	https://doi.org/10.7303/syn11667815	Data analysis and code availability	Figure5.pdf	Synapse	doi:10.7303/syn11667815	https://doi.org/10.7303/syn11667815
Ken_P10_prime_pn10_tr1	Live-cell Imaging and Data Processing	Live-cell Imaging of Ken_P10_prime_pn10_tr1	Table7_DMSO_Ken_Confluency_Raw.xlsx	Synapse	doi:10.7303/syn11667815	https://doi.org/10.7303/syn11667815	Data analysis and code availability	Figure5.pdf	Synapse	doi:10.7303/syn11667815	https://doi.org/10.7303/syn11667815
Ken_P3 _pn3_tr2	Live-cell Imaging and Data Processing	Live-cell Imaging of Ken_P3 _pn3_tr2	Table7_DMSO_Ken_Confluency_Raw.xlsx	Synapse	doi:10.7303/syn11667815	https://doi.org/10.7303/syn11667815	Data analysis and code availability	Figure5.pdf	Synapse	doi:10.7303/syn11667815	https://doi.org/10.7303/syn11667815
Ken_P3_prime _pn3_tr2	Live-cell Imaging and Data Processing	Live-cell Imaging of Ken_P3_prime _pn3_tr2	Table7_DMSO_Ken_Confluency_Raw.xlsx	Synapse	doi:10.7303/syn11667815	https://doi.org/10.7303/syn11667815	Data analysis and code availability	Figure5.pdf	Synapse	doi:10.7303/syn11667815	https://doi.org/10.7303/syn11667815
Ken_P4 _pn4_tr2	Live-cell Imaging and Data Processing	Live-cell Imaging of Ken_P4 _pn4_tr2	Table7_DMSO_Ken_Confluency_Raw.xlsx	Synapse	doi:10.7303/syn11667815	https://doi.org/10.7303/syn11667815	Data analysis and code availability	Figure5.pdf	Synapse	doi:10.7303/syn11667815	https://doi.org/10.7303/syn11667815
Ken_P4_prime _pn4_tr2	Live-cell Imaging and Data Processing	Live-cell Imaging of Ken_P4_prime _pn4_tr2	Table7_DMSO_Ken_Confluency_Raw.xlsx	Synapse	doi:10.7303/syn11667815	https://doi.org/10.7303/syn11667815	Data analysis and code availability	Figure5.pdf	Synapse	doi:10.7303/syn11667815	https://doi.org/10.7303/syn11667815
Ken_P5 _pn5_tr2	Live-cell Imaging and Data Processing	Live-cell Imaging of Ken_P5 _pn5_tr2	Table7_DMSO_Ken_Confluency_Raw.xlsx	Synapse	doi:10.7303/syn11667815	https://doi.org/10.7303/syn11667815	Data analysis and code availability	Figure5.pdf	Synapse	doi:10.7303/syn11667815	https://doi.org/10.7303/syn11667815
Ken_P5_prime_pn5_tr2	Live-cell Imaging and Data Processing	Live-cell Imaging of Ken_P5_prime_pn5_tr2	Table7_DMSO_Ken_Confluency_Raw.xlsx	Synapse	doi:10.7303/syn11667815	https://doi.org/10.7303/syn11667815	Data analysis and code availability	Figure5.pdf	Synapse	doi:10.7303/syn11667815	https://doi.org/10.7303/syn11667815
Ken_P8 _pn8_tr2	Live-cell Imaging and Data Processing	Live-cell Imaging of Ken_P8 _pn8_tr2	Table7_DMSO_Ken_Confluency_Raw.xlsx	Synapse	doi:10.7303/syn11667815	https://doi.org/10.7303/syn11667815	Data analysis and code availability	Figure5.pdf	Synapse	doi:10.7303/syn11667815	https://doi.org/10.7303/syn11667815
Ken_P8_prime _pn8_tr2	Live-cell Imaging and Data Processing	Live-cell Imaging of Ken_P8_prime _pn8_tr2	Table7_DMSO_Ken_Confluency_Raw.xlsx	Synapse	doi:10.7303/syn11667815	https://doi.org/10.7303/syn11667815	Data analysis and code availability	Figure5.pdf	Synapse	doi:10.7303/syn11667815	https://doi.org/10.7303/syn11667815
Ken_P10 _pn10_tr2	Live-cell Imaging and Data Processing	Live-cell Imaging of Ken_P10 _pn10_tr2	Table7_DMSO_Ken_Confluency_Raw.xlsx	Synapse	doi:10.7303/syn11667815	https://doi.org/10.7303/syn11667815	Data analysis and code availability	Figure5.pdf	Synapse	doi:10.7303/syn11667815	https://doi.org/10.7303/syn11667815
Ken_P10_prime_pn10_tr2	Live-cell Imaging and Data Processing	Live-cell Imaging of Ken_P10_prime_pn10_tr2	Table7_DMSO_Ken_Confluency_Raw.xlsx	Synapse	doi:10.7303/syn11667815	https://doi.org/10.7303/syn11667815	Data analysis and code availability	Figure5.pdf	Synapse	doi:10.7303/syn11667815	https://doi.org/10.7303/syn11667815
ReNcell_VM_Differentiation_Basal_Conditions	Live-cell Imaging and Data Processing	Live-cell Imaging of ReNcell_VM_Differentiation_Basal_Conditions	11 1 ReN differentiation time lapse_C9_1_2017y11m01d_18h00m.tif - 11 1 ReN differentiation time lapse_C9_1_2017y11m16d_18h00m.tif	Synapse	doi:10.7303/syn11667815	https://doi.org/10.7303/syn11667815	Data analysis and code availability	Figure5.pdf	Synapse	doi:10.7303/syn11667815	https://doi.org/10.7303/syn11667815
ReNcell_VM_Differentiation_DMSO_pn5	Live-cell Imaging and Data Processing	Live-cell Imaging of ReNcell_VM_Differentiation_DMSO_pn5	DMSO_movie_G2_4.mp4; DMSO_time_lapse_images_G2_4_2017y11m20d_15h00m.tif - DMSO_time_lapse_images_G2_4_2017y12m05d_15h00m.tif	Synapse	doi:10.7303/syn11667815	https://doi.org/10.7303/syn11667815	Data analysis and code availability	Figure10pdf	Synapse	doi:10.7303/syn11667815	https://doi.org/10.7303/syn11667815
ReNcell_VM_Differentiation_Kenpaullone_pn5	Live-cell Imaging and Data Processing	Live-cell Imaging of ReNcell_VM_Differentiation_Kenpaullone_pn5	Kenpaullone_movie_D6_4.mp4; Kenpaullone_time_lapse_images_D6_4_2017y11m20d_15h00m.tif - Kenpaullone_time_lapse_images_D6_4_2017y12m05d_15h00m.tif	Synapse	doi:10.7303/syn11667815	https://doi.org/10.7303/syn11667815	Data analysis and code availability	Figure10pdf	Synapse	doi:10.7303/syn11667815	https://doi.org/10.7303/syn11667815
ReNcell_VM_Differentiation_Mevastatin_pn5	Live-cell Imaging and Data Processing	Live-cell Imaging of ReNcell_VM_Differentiation_Mevastatin_pn5	Mevastain_movie_F5_3.mp4; Mevastatin_time_lapse_image_F5_3_2017y12m05d_15h00m.tif - Mevastatin_time_lapse_images_F5_3_2017y12m05d_12h00m.tif	Synapse	doi:10.7303/syn11667815	https://doi.org/10.7303/syn11667815	Data analysis and code availability	Figure10pdf	Synapse	doi:10.7303/syn11667815	https://doi.org/10.7303/syn11667815
Fig6_DIV_0_pn3	Immunofluorescence Procedures and Fixed Cell Microscopy and Image Processing	Immunofluorescent Imaging of Fig6_DIV_0_pn3	Figure6.pdf	Synapse	doi:10.7303/syn11667815	https://doi.org/10.7303/syn11667815
Fig6_DIV_5_pn3	Immunofluorescence Procedures and Fixed Cell Microscopy and Image Processing	Immunofluorescent Imaging of Fig6_DIV_5_pn3	Figure6.pdf	Synapse	doi:10.7303/syn11667815	https://doi.org/10.7303/syn11667815
Fig6_DIV_15_pn3	Immunofluorescence Procedures and Fixed Cell Microscopy and Image Processing	Immunofluorescent Imaging of Fig6_DIV_15_pn3	Figure6.pdf	Synapse	doi:10.7303/syn11667815	https://doi.org/10.7303/syn11667815
Fig7_DIV_0_pn3	Immunofluorescence Procedures and Fixed Cell Microscopy and Image Processing	Immunofluorescent Imaging of Fig7_DIV_0_pn3	Figure7.pdf	Synapse	doi:10.7303/syn11667815	https://doi.org/10.7303/syn11667815
Fig7_DIV_5_pn3	Immunofluorescence Procedures and Fixed Cell Microscopy and Image Processing	Immunofluorescent Imaging of Fig7_DIV_5_pn3	Figure7.pdf	Synapse	doi:10.7303/syn11667815	https://doi.org/10.7303/syn11667815
Fig7_DIV_15_pn3	Immunofluorescence Procedures and Fixed Cell Microscopy and Image Processing	Immunofluorescent Imaging of Fig7_DIV_15_pn3	Figure7.pdf	Synapse	doi:10.7303/syn11667815	https://doi.org/10.7303/syn11667815
Fig8_DIV_0_pn3	Immunofluorescence Procedures and Fixed Cell Microscopy and Image Processing	Immunofluorescent Imaging of Fig8_DIV_0_pn3	Figure8.pdf	Synapse	doi:10.7303/syn11667815	https://doi.org/10.7303/syn11667815
Fig8_DIV_5_pn3	Immunofluorescence Procedures and Fixed Cell Microscopy and Image Processing	Immunofluorescent Imaging of Fig8_DIV_5_pn3	Figure8.pdf	Synapse	doi:10.7303/syn11667815	https://doi.org/10.7303/syn11667815
Fig8_DIV_15_pn3	Immunofluorescence Procedures and Fixed Cell Microscopy and Image Processing	Immunofluorescent Imaging of Fig8_DIV_15_pn3	Figure8.pdf	Synapse	doi:10.7303/syn11667815	https://doi.org/10.7303/syn11667815
Fig9_DIV_0_pn3	Immunofluorescence Procedures and Fixed Cell Microscopy and Image Processing	Immunofluorescent Imaging of Fig9_DIV_0_pn3	Figure9.pdf	Synapse	doi:10.7303/syn11667815	https://doi.org/10.7303/syn11667815
Fig9_DIV_5_pn3	Immunofluorescence Procedures and Fixed Cell Microscopy and Image Processing	Immunofluorescent Imaging of Fig9_DIV_5_pn3	Figure9.pdf	Synapse	doi:10.7303/syn11667815	https://doi.org/10.7303/syn11667815
Fig9_DIV_15_pn3	Immunofluorescence Procedures and Fixed Cell Microscopy and Image Processing	Immunofluorescent Imaging of Fig9_DIV_15_pn3	Figure9.pdf	Synapse	doi:10.7303/syn11667815	https://doi.org/10.7303/syn11667815
